# Supplementary material for: Screening and Growth Characterization of Non-conventional Yeasts in a Hemicellulosic Hydrolysate
Source: Front Bioeng Biotechnol. 2021 Apr 29;9:659472. doi: 10.3389/fbioe.2021.659472 (PMC8116571; doi:10.3389/fbioe.2021.659472)
Supplement: Supplementary file 1 [file Data_Sheet_1.XLSX]

## Sheet: Details
Screening and growth characterization of non-conventional yeasts in a hemicellulosic hydrolysate
Paola Monteiro de Oliveira1, Daria Aborneva1, Nemailla Bonturi1, Petri-Jaan Lahtvee1*
1Institute of Technology, University of Tartu, Tartu, Estonia
* Correspondence:
Petri-Jaan Lahtvee
lahtvee@taltech.ee

## Sheet: Table S1
Table S1. Absorbance at 600 nm (OD 600) data obtained during the cultivation of different yeast strains using cultivation in microplate and C5-Birch hydrolysate diluted to 10 g/L of xylose plus glucose. Errors are expressed in standard deviation (STD).
	Scheffersomyces stipitis CBS 5773							Yarrowia Lipolytica DSM-8218							Rhodotorula toruloides CCT 0783							Rhodotorula toruloides CCT 7815							Candida parapsilosisDSM 70125							Kluyveromyces marxianus CBS6556							Lipomyces starkeyi DSM 70295
Time (h)	Replicate 1	Replicate 2	Replicate 3	Replicate 4	Replicate 5	Average	STD	Replicate 1	Replicate 2	Replicate 3	Replicate 4	Replicate 5	Average	STD	Replicate 1	Replicate 2	Replicate 3	Replicate 4	Replicate 5	Average	STD	Replicate 1	Replicate 2	Replicate 3	Replicate 4	Replicate 5	Average	STD	Replicate 1	Replicate 2	Replicate 3	Replicate 4	Replicate 5	Average	STD	Replicate 1	Replicate 2	Replicate 3	Replicate 4	Replicate 5	Average	STD	Replicate 1	Replicate 2	Replicate 3	Replicate 4	Replicate 5	Average	STD
0.5	0.01	0.011	0.01	0.016	0.011	0.0116	0.00250998	0	0.002	0.001	0.003	0.003	0.0018	0.00130384	0.0075	0.0055	0.0045	0.0085	0.0045	0.0061	0.00181659	0.0025	0.0055	0.0055	0.0085	0.0035	0.0051	0.00230217	0.011	0.015	0.011	0.017	0.012	0.0132	0.00268328	0.02	0.023	0.023	0.019	0.017	0.0204	0.00260768	0.025	0.018	0.036	0.032	0.033	0.0288	0.00725948
1	0.012	0.013	0.012	0.018	0.014	0.0138	0.00248998	0.001	0.002	0.001	0.003	0.004	0.0022	0.00130384	0.0075	0.0045	0.0035	0.0085	0.0045	0.0057	0.00216795	0.0025	0.0045	0.0045	0.0095	0.0045	0.0051	0.00260768	0.014	0.018	0.014	0.017	0.014	0.0154	0.00194936	0.029	0.03	0.029	0.026	0.021	0.027	0.00367423	0.02	0.018	0.028	0.027	0.026	0.0238	0.00449444
1.5	0.014	0.015	0.014	0.02	0.016	0.0158	0.00248998	0.001	0.002	0.001	0.003	0.004	0.0022	0.00130384	0.008	0.005	0.004	0.008	0.005	0.006	0.00187083	0.004	0.006	0.006	0.008	0.004	0.0056	0.00167332	0.016	0.017	0.015	0.02	0.016	0.0168	0.00192354	0.031	0.035	0.032	0.028	0.024	0.03	0.0041833	0.02	0.017	0.022	0.023	0.023	0.021	0.00254951
2	0.016	0.018	0.017	0.023	0.018	0.0184	0.00270185	0.001	0.003	0.002	0.003	0.004	0.0026	0.00114018	0.009	0.005	0.004	0.009	0.006	0.0066	0.00230217	0.004	0.006	0.006	0.008	0.004	0.0056	0.00167332	0.019	0.021	0.019	0.029	0.019	0.0214	0.0043359	0.032	0.036	0.035	0.029	0.026	0.0316	0.00415933	0.019	0.015	0.02	0.02	0.02	0.0188	0.00216795
2.5	0.02	0.021	0.021	0.027	0.022	0.0222	0.00277489	0.002	0.003	0.002	0.004	0.004	0.003	0.001	0.01	0.007	0.006	0.009	0.006	0.0076	0.00181659	0.005	0.008	0.007	0.009	0.005	0.0068	0.00178885	0.023	0.026	0.022	0.027	0.023	0.0242	0.00216795	0.035	0.037	0.043	0.032	0.031	0.0356	0.00477493	0.019	0.014	0.018	0.017	0.018	0.0172	0.00192354
3	0.024	0.026	0.026	0.033	0.027	0.0272	0.00342053	0.002	0.004	0.002	0.004	0.005	0.0034	0.00134164	0.012	0.008	0.007	0.012	0.011	0.01	0.00234521	0.008	0.01	0.012	0.011	0.008	0.0098	0.00178885	0.029	0.032	0.028	0.032	0.028	0.0298	0.00204939	0.039	0.039	0.038	0.038	0.036	0.038	0.00122474	0.019	0.015	0.018	0.017	0.016	0.017	0.00158114
3.5	0.03	0.033	0.033	0.04	0.034	0.034	0.00367423	0.003	0.004	0.003	0.004	0.005	0.0038	0.00083666	0.013	0.01	0.009	0.013	0.012	0.0114	0.00181659	0.01	0.013	0.011	0.011	0.01	0.011	0.00122474	0.036	0.038	0.035	0.038	0.034	0.0362	0.00178885	0.043	0.046	0.048	0.043	0.041	0.0442	0.00277489	0.02	0.015	0.019	0.016	0.016	0.0172	0.00216795
4	0.038	0.041	0.041	0.051	0.043	0.0428	0.00491935	0.003	0.005	0.004	0.005	0.006	0.0046	0.00114018	0.016	0.014	0.012	0.016	0.013	0.0142	0.00178885	0.014	0.017	0.014	0.015	0.013	0.0146	0.00151658	0.044	0.046	0.043	0.048	0.042	0.0446	0.00240832	0.053	0.053	0.059	0.052	0.048	0.053	0.003937	0.019	0.016	0.018	0.016	0.015	0.0168	0.00164317
4.5	0.049	0.053	0.053	0.065	0.055	0.055	0.006	0.004	0.005	0.004	0.006	0.006	0.005	0.001	0.0185	0.0165	0.0135	0.0175	0.0145	0.0161	0.00207364	0.0185	0.0215	0.0185	0.0205	0.0185	0.0195	0.00141421	0.054	0.057	0.053	0.059	0.052	0.055	0.00291548	0.066	0.068	0.07	0.067	0.063	0.0668	0.00258844	0.02	0.018	0.019	0.016	0.016	0.0178	0.00178885
5	0.062	0.066	0.066	0.081	0.07	0.069	0.00728011	0.005	0.007	0.005	0.006	0.007	0.006	0.001	0.0215	0.0195	0.0165	0.0205	0.0175	0.0191	0.00207364	0.0235	0.0265	0.0245	0.0245	0.0235	0.0245	0.00122474	0.065	0.069	0.064	0.071	0.064	0.0666	0.00320936	0.081	0.077	0.082	0.079	0.076	0.079	0.00254951	0.022	0.016	0.019	0.016	0.017	0.018	0.00254951
5.5	0.076	0.082	0.082	0.101	0.087	0.0856	0.00944987	0.006	0.008	0.006	0.007	0.008	0.007	0.001	0.0265	0.0225	0.0215	0.0255	0.0215	0.0235	0.00234521	0.0335	0.0345	0.0355	0.0315	0.0315	0.0333	0.00178885	0.076	0.081	0.076	0.082	0.077	0.0784	0.00288097	0.124	0.104	0.115	0.102	0.103	0.1096	0.00960729	0.022	0.018	0.019	0.017	0.016	0.0184	0.00230217
6	0.093	0.1	0.101	0.124	0.107	0.105	0.011726	0.007	0.009	0.007	0.009	0.009	0.0082	0.00109545	0.0325	0.0285	0.0255	0.0305	0.0295	0.0293	0.00258844	0.0405	0.0435	0.0495	0.0415	0.0435	0.0437	0.00349285	0.087	0.095	0.088	0.095	0.09	0.091	0.00380789	0.201	0.19	0.208	0.163	0.148	0.182	0.0255832	0.023	0.019	0.02	0.017	0.018	0.0194	0.00230217
6.5	0.114	0.122	0.123	0.148	0.129	0.1272	0.0127945	0.009	0.01	0.008	0.01	0.01	0.0094	0.000894427	0.0395	0.0345	0.0325	0.0375	0.0325	0.0353	0.00311448	0.0525	0.0535	0.0555	0.0525	0.0545	0.0537	0.00130384	0.101	0.111	0.103	0.109	0.106	0.106	0.00412311	0.269	0.249	0.271	0.244	0.227	0.252	0.0183576	0.024	0.02	0.021	0.019	0.019	0.0206	0.00207364
7	0.138	0.147	0.148	0.174	0.155	0.1524	0.0135019	0.01	0.013	0.01	0.011	0.012	0.0112	0.00130384	0.0475	0.0435	0.0405	0.0455	0.0425	0.0439	0.00270185	0.0635	0.0685	0.0695	0.0725	0.0675	0.0683	0.00327109	0.116	0.129	0.12	0.126	0.124	0.123	0.00509902	0.332	0.317	0.334	0.314	0.296	0.3186	0.0154208	0.026	0.022	0.022	0.019	0.02	0.0218	0.00268328
7.5	0.165	0.174	0.176	0.202	0.183	0.18	0.0138744	0.012	0.013	0.012	0.013	0.014	0.0128	0.00083666	0.0575	0.0505	0.0495	0.0565	0.0505	0.0529	0.00378153	0.0805	0.0835	0.0945	0.0925	0.0865	0.0875	0.00591608	0.132	0.148	0.139	0.145	0.142	0.1412	0.00614003	0.389	0.379	0.392	0.374	0.357	0.3782	0.0139176	0.027	0.024	0.022	0.02	0.022	0.023	0.00264575
8	0.194	0.205	0.207	0.228	0.213	0.2094	0.0124619	0.015	0.015	0.014	0.015	0.016	0.015	0.000707107	0.0715	0.0635	0.0625	0.0685	0.0625	0.0657	0.00408656	0.1025	0.1045	0.1145	0.1195	0.1105	0.1103	0.00701427	0.153	0.173	0.161	0.165	0.164	0.1632	0.00722496	0.433	0.428	0.44	0.422	0.415	0.4276	0.00965919	0.029	0.026	0.021	0.022	0.025	0.0246	0.00320936
8.5	0.225	0.237	0.237	0.256	0.243	0.2396	0.0112606	0.018	0.02	0.017	0.018	0.019	0.0184	0.00114018	0.0845	0.0785	0.0775	0.0855	0.0785	0.0809	0.00378153	0.1295	0.1295	0.1485	0.1495	0.1395	0.1393	0.00975705	0.173	0.197	0.183	0.187	0.186	0.1852	0.00861394	0.468	0.469	0.476	0.463	0.458	0.4668	0.00676018	0.03	0.027	0.022	0.023	0.022	0.0248	0.00356371
9	0.258	0.266	0.267	0.281	0.272	0.2688	0.00846759	0.021	0.022	0.02	0.021	0.022	0.0212	0.00083666	0.1035	0.0975	0.0935	0.1045	0.0975	0.0993	0.00460435	0.1565	0.1555	0.1805	0.1885	0.1725	0.1707	0.0145671	0.197	0.224	0.205	0.212	0.212	0.21	0.00997497	0.488	0.498	0.503	0.493	0.491	0.4946	0.00594138	0.03	0.031	0.021	0.026	0.023	0.0262	0.00432435
9.5	0.288	0.296	0.298	0.308	0.301	0.2982	0.00729383	0.025	0.027	0.024	0.025	0.026	0.0254	0.00114018	0.1255	0.1215	0.1165	0.1285	0.1205	0.1225	0.00463681	0.2115	0.1915	0.2225	0.2205	0.2215	0.2135	0.0130576	0.22	0.252	0.23	0.235	0.236	0.2346	0.0116103	0.506	0.518	0.522	0.512	0.505	0.5126	0.0074027	0.031	0.029	0.023	0.024	0.025	0.0264	0.00343511
10	0.321	0.326	0.329	0.332	0.331	0.3278	0.00443847	0.03	0.03	0.028	0.029	0.03	0.0294	0.000894427	0.1565	0.1475	0.1425	0.1595	0.1485	0.1509	0.00694982	0.2495	0.2345	0.2755	0.2845	0.2715	0.2631	0.0205256	0.241	0.273	0.25	0.256	0.258	0.2556	0.0117601	0.525	0.537	0.537	0.527	0.517	0.5286	0.00853229	0.036	0.039	0.026	0.023	0.027	0.0302	0.00690652
10.5	0.353	0.352	0.357	0.355	0.358	0.355	0.00254951	0.035	0.038	0.034	0.034	0.035	0.0352	0.00164317	0.187	0.183	0.175	0.191	0.184	0.184	0.00591608	0.303	0.281	0.322	0.311	0.313	0.306	0.0155242	0.258	0.295	0.268	0.275	0.277	0.2746	0.0136125	0.541	0.552	0.558	0.544	0.531	0.5452	0.0103779	0.038	0.044	0.028	0.024	0.028	0.0324	0.00829458
11	0.381	0.377	0.383	0.377	0.38	0.3796	0.00260768	0.042	0.044	0.04	0.04	0.042	0.0416	0.00167332	0.2245	0.2265	0.2135	0.2285	0.2255	0.2237	0.00589067	0.3415	0.3125	0.3495	0.3365	0.3475	0.3375	0.0148829	0.279	0.31	0.284	0.291	0.292	0.2912	0.0117771	0.558	0.569	0.571	0.553	0.543	0.5588	0.0115845	0.042	0.048	0.03	0.026	0.03	0.0352	0.00933809
11.5	0.411	0.401	0.409	0.397	0.403	0.4042	0.00576194	0.05	0.051	0.047	0.047	0.05	0.049	0.00187083	0.2645	0.2855	0.2595	0.2795	0.2725	0.2723	0.010616	0.3535	0.3395	0.3625	0.3605	0.3695	0.3571	0.011371	0.297	0.327	0.3	0.308	0.308	0.308	0.0116833	0.577	0.584	0.585	0.568	0.552	0.5732	0.0136638	0.049	0.05	0.033	0.028	0.033	0.0386	0.0101637
12	0.438	0.425	0.433	0.417	0.422	0.427	0.00845577	0.06	0.058	0.056	0.056	0.058	0.0576	0.00167332	0.3155	0.3225	0.3075	0.3205	0.3165	0.3165	0.00578792	0.3765	0.3555	0.3925	0.3855	0.3875	0.3795	0.0146116	0.315	0.347	0.316	0.326	0.324	0.3256	0.0128957	0.594	0.6	0.6	0.581	0.569	0.5888	0.0135167	0.058	0.053	0.033	0.03	0.035	0.0418	0.0127554
12.5	0.467	0.448	0.458	0.428	0.443	0.4488	0.014856	0.069	0.066	0.065	0.065	0.067	0.0664	0.00167332	0.3495	0.3515	0.3385	0.3455	0.3485	0.3467	0.00506952	0.3875	0.3775	0.4115	0.4005	0.4085	0.3971	0.0143631	0.336	0.366	0.336	0.345	0.343	0.3452	0.0123167	0.609	0.613	0.617	0.592	0.579	0.602	0.016	0.061	0.057	0.039	0.033	0.037	0.0454	0.0126807
13	0.492	0.474	0.479	0.436	0.458	0.4678	0.0215453	0.079	0.081	0.076	0.075	0.078	0.0778	0.00238747	0.3675	0.3705	0.3545	0.3655	0.3625	0.3641	0.00610737	0.4195	0.3935	0.4395	0.4275	0.4335	0.4227	0.0179221	0.356	0.384	0.354	0.364	0.36	0.3636	0.0120333	0.628	0.629	0.628	0.601	0.585	0.6142	0.0201668	0.065	0.06	0.036	0.034	0.04	0.047	0.0144222
13.5	0.517	0.495	0.5	0.444	0.473	0.4858	0.0281549	0.091	0.088	0.087	0.086	0.091	0.0886	0.00230217	0.3805	0.3825	0.3725	0.3865	0.3845	0.3813	0.0054037	0.4405	0.4215	0.4645	0.4615	0.4645	0.4505	0.0190657	0.372	0.4	0.37	0.379	0.376	0.3794	0.0120333	0.644	0.639	0.636	0.61	0.593	0.6244	0.0219386	0.068	0.064	0.038	0.039	0.044	0.0506	0.0143108
14	0.541	0.515	0.519	0.452	0.485	0.5024	0.0345225	0.102	0.099	0.098	0.097	0.103	0.0998	0.00258844	0.3955	0.4035	0.3935	0.4025	0.4075	0.4005	0.00583095	0.4855	0.4435	0.5055	0.4965	0.5075	0.4877	0.0261954	0.394	0.423	0.393	0.402	0.398	0.402	0.0122678	0.667	0.658	0.653	0.622	0.608	0.6416	0.0252844	0.072	0.069	0.051	0.045	0.052	0.0578	0.0119457
14.5	0.565	0.537	0.539	0.453	0.496	0.518	0.0439318	0.114	0.109	0.109	0.107	0.116	0.111	0.00380789	0.4175	0.4345	0.4135	0.4245	0.4265	0.4233	0.00816701	0.5275	0.4775	0.5485	0.5395	0.5565	0.5299	0.0312138	0.41	0.44	0.412	0.422	0.417	0.4202	0.0120083	0.686	0.673	0.668	0.639	0.619	0.657	0.0273222	0.077	0.071	0.07	0.055	0.058	0.0662	0.00931128
15	0.59	0.546	0.554	0.449	0.499	0.5276	0.0546013	0.125	0.12	0.121	0.119	0.13	0.123	0.00452769	0.439	0.449	0.441	0.444	0.449	0.4444	0.0045607	0.577	0.509	0.608	0.608	0.609	0.5822	0.0431126	0.428	0.458	0.431	0.44	0.434	0.4382	0.0119248	0.702	0.684	0.682	0.652	0.632	0.6704	0.0279786	0.082	0.077	0.074	0.073	0.068	0.0748	0.0051672
15.5	0.614	0.553	0.555	0.445	0.495	0.5324	0.064481	0.136	0.131	0.132	0.131	0.144	0.1348	0.00554076	0.4745	0.4755	0.4755	0.4735	0.4695	0.4737	0.00248998	0.6385	0.5465	0.6615	0.6645	0.6625	0.6347	0.0504301	0.444	0.476	0.448	0.462	0.453	0.4566	0.0127593	0.719	0.701	0.697	0.669	0.651	0.6874	0.0271072	0.083	0.079	0.08	0.077	0.075	0.0788	0.00303315
16	0.638	0.565	0.563	0.449	0.504	0.5438	0.0711737	0.146	0.141	0.143	0.142	0.158	0.146	0.00696419	0.4995	0.5185	0.5125	0.5055	0.4915	0.5055	0.0106066	0.6885	0.5725	0.7165	0.7205	0.7155	0.6827	0.0628983	0.459	0.495	0.466	0.481	0.472	0.4746	0.013975	0.737	0.718	0.714	0.691	0.668	0.7056	0.0266327	0.09	0.086	0.087	0.086	0.081	0.086	0.00324037
16.5	0.656	0.574	0.554	0.465	0.52	0.5538	0.0704996	0.156	0.152	0.154	0.154	0.172	0.1576	0.00817313	0.5325	0.5645	0.5475	0.5375	0.5155	0.5395	0.0181521	0.7465	0.5985	0.7705	0.7685	0.7695	0.7307	0.0745735	0.467	0.514	0.482	0.5	0.492	0.491	0.0178045	0.757	0.734	0.734	0.709	0.69	0.7248	0.0258205	0.097	0.089	0.092	0.088	0.086	0.0904	0.00427785
17	0.68	0.587	0.564	0.468	0.52	0.5638	0.0792729	0.166	0.162	0.165	0.166	0.186	0.169	0.00964365	0.568	0.609	0.583	0.567	0.547	0.5748	0.0230043	0.802	0.621	0.824	0.821	0.821	0.7778	0.0880892	0.478	0.531	0.499	0.517	0.509	0.5068	0.0199048	0.771	0.753	0.751	0.727	0.709	0.7422	0.0242734	0.101	0.098	0.096	0.096	0.089	0.096	0.00441588
17.5	0.703	0.608	0.575	0.476	0.531	0.5786	0.0853598	0.177	0.173	0.176	0.178	0.203	0.1814	0.0122188	0.613	0.644	0.619	0.592	0.578	0.6092	0.02545	0.854	0.645	0.873	0.869	0.862	0.8206	0.0984292	0.478	0.547	0.514	0.532	0.525	0.5192	0.0259557	0.788	0.769	0.769	0.751	0.735	0.7624	0.0201445	0.105	0.101	0.102	0.097	0.095	0.1	0.004
18	0.72	0.631	0.599	0.471	0.541	0.5924	0.0938019	0.189	0.184	0.189	0.192	0.223	0.1954	0.0156939	0.6365	0.6845	0.6495	0.6025	0.5895	0.6325	0.0379407	0.8935	0.6795	0.9155	0.9045	0.8925	0.8571	0.0997211	0.486	0.56	0.525	0.542	0.54	0.5306	0.0278532	0.802	0.786	0.788	0.763	0.754	0.7786	0.0196163	0.113	0.105	0.106	0.104	0.102	0.106	0.0041833
18.5	0.759	0.653	0.634	0.479	0.55	0.615	0.106374	0.203	0.197	0.204	0.207	0.244	0.211	0.0188016	0.65	0.719	0.67	0.638	0.609	0.6572	0.0410085	0.931	0.709	0.951	0.943	0.922	0.8912	0.102456	0.36	0.575	0.541	0.553	0.557	0.5172	0.0887198	0.822	0.808	0.805	0.786	0.761	0.7964	0.023586	0.118	0.115	0.114	0.113	0.105	0.113	0.00484768
19	0.779	0.683	0.669	0.492	0.562	0.637	0.111752	0.217	0.21	0.219	0.223	0.264	0.2266	0.0214313	0.6715	0.7625	0.6965	0.6735	0.6325	0.6873	0.0479135	0.9665	0.7465	0.9845	0.9705	0.9405	0.9217	0.099223	0.389	0.589	0.548	0.564	0.572	0.5324	0.0815126	0.838	0.825	0.822	0.802	0.779	0.8132	0.0230586	0.126	0.122	0.121	0.118	0.114	0.1202	0.00449444
19.5	0.799	0.712	0.71	0.498	0.587	0.6612	0.118417	0.232	0.224	0.234	0.238	0.282	0.242	0.0229347	0.694	0.798	0.718	0.688	0.65	0.7096	0.0551072	0.982	0.772	1.002	0.993	0.958	0.9414	0.0961187	0.484	0.599	0.556	0.569	0.585	0.5586	0.0447471	0.856	0.843	0.841	0.822	0.795	0.8314	0.0236918	0.134	0.129	0.13	0.127	0.121	0.1282	0.00476445
20	0.813	0.77	0.772	0.511	0.613	0.6958	0.128506	0.247	0.239	0.248	0.254	0.302	0.258	0.0251694	0.7195	0.8345	0.7505	0.7435	0.6755	0.7447	0.0581438	0.9895	0.8045	1.0105	0.9985	0.9565	0.9519	0.0848045	0.659	0.603	0.557	0.576	0.596	0.5982	0.0384539	0.87	0.858	0.86	0.84	0.813	0.8482	0.0224544	0.142	0.136	0.135	0.133	0.128	0.1348	0.00506952
20.5	0.83	0.794	0.787	0.515	0.634	0.712	0.133385	0.262	0.252	0.263	0.27	0.322	0.2738	0.0276984	0.745	0.863	0.774	0.771	0.705	0.7716	0.0581016	0.99	0.825	1.013	1.002	0.947	0.9554	0.0770733	0.729	0.604	0.546	0.551	0.606	0.6072	0.0737408	0.883	0.875	0.876	0.857	0.826	0.8634	0.0230065	0.154	0.143	0.145	0.137	0.134	0.1426	0.00776531
21	0.845	0.805	0.801	0.528	0.658	0.7274	0.132141	0.276	0.265	0.277	0.286	0.34	0.2888	0.0295753	0.7795	0.8905	0.8085	0.7985	0.7405	0.8035	0.0551453	0.9885	0.8525	1.0065	1.0025	0.9395	0.9579	0.0646823	0.8	0.586	0.384	0.376	0.611	0.5514	0.177016	0.898	0.892	0.893	0.875	0.837	0.879	0.02503	0.158	0.153	0.152	0.151	0.141	0.151	0.00620484
21.5	0.86	0.817	0.811	0.535	0.673	0.7392	0.134053	0.288	0.277	0.289	0.299	0.356	0.3018	0.0312842	0.804	0.923	0.83	0.827	0.761	0.829	0.0593507	0.983	0.863	1.002	1.004	0.93	0.9564	0.0601523	0.866	0.336	0.394	0.455	0.614	0.533	0.21311	0.909	0.907	0.905	0.891	0.848	0.892	0.025593	0.171	0.163	0.161	0.157	0.148	0.16	0.00842615
22	0.868	0.829	0.822	0.554	0.716	0.7578	0.127099	0.3	0.289	0.304	0.312	0.37	0.315	0.0318434	0.826	0.949	0.851	0.828	0.791	0.849	0.0598707	0.977	0.875	0.999	0.997	0.934	0.9564	0.0524767	0.922	0.391	0.506	0.604	0.589	0.6024	0.19768	0.925	0.923	0.919	0.903	0.856	0.9052	0.0288305	0.177	0.173	0.171	0.17	0.161	0.1704	0.00589915
22.5	0.888	0.843	0.839	0.604	0.808	0.7964	0.111276	0.311	0.298	0.315	0.325	0.382	0.3262	0.0326604	0.857	0.965	0.868	0.851	0.808	0.8698	0.0578852	0.975	0.895	0.996	0.994	0.926	0.9572	0.0447739	0.971	0.531	0.723	0.786	0.506	0.7034	0.192032	0.96	0.932	0.936	0.913	0.874	0.923	0.0320936	0.186	0.181	0.182	0.178	0.169	0.1792	0.00637966
23	0.901	0.857	0.851	0.747	0.822	0.8356	0.0570246	0.321	0.307	0.325	0.337	0.39	0.336	0.0320312	0.879	0.98	0.899	0.851	0.814	0.8846	0.0621555	0.969	0.891	0.992	0.995	0.924	0.9542	0.0453288	1.01	0.749	0.81	0.852	0.372	0.7586	0.236706	0.955	0.951	0.944	0.939	0.884	0.9346	0.0289534	0.204	0.192	0.189	0.189	0.176	0.19	0.00997497
23.5	0.915	0.87	0.866	0.764	0.833	0.8496	0.0560473	0.331	0.321	0.334	0.347	0.396	0.3458	0.0295584	0.8945	0.9795	0.9095	0.8535	0.8345	0.8943	0.0564154	0.9605	0.8905	0.9845	0.9955	0.9185	0.9499	0.04445	1.04	0.832	0.872	0.911	0.438	0.8186	0.226629	1.016	0.957	0.959	0.976	0.875	0.9566	0.0514033	0.212	0.203	0.207	0.2	0.194	0.2032	0.00683374
24	0.91	0.884	0.882	0.772	0.842	0.858	0.0538702	0.337	0.333	0.343	0.354	0.397	0.3528	0.0259461	0.906	0.986	0.918	0.881	0.856	0.9094	0.0490184	0.96	0.891	0.985	0.988	0.923	0.9494	0.0417648	1.059	0.889	0.928	0.962	0.559	0.8794	0.189861	1.019	1.032	0.972	1.033	0.864	0.984	0.0715437	0.224	0.215	0.216	0.21	0.202	0.2134	0.00811172
24.5	0.901	0.898	0.893	0.787	0.855	0.8668	0.0483136	0.343	0.34	0.348	0.361	0.399	0.3582	0.0241806	0.915	1.017	0.933	0.877	0.874	0.9232	0.0581309	0.954	0.892	0.979	0.982	0.911	0.9436	0.0405006	1.073	0.946	0.972	1.006	0.773	0.954	0.111819	1.026	1.013	1.04	1.063	0.836	0.9956	0.0911224	0.237	0.229	0.232	0.226	0.215	0.2278	0.008228
25	0.897	0.903	0.897	0.8	0.868	0.873	0.0430291	0.348	0.345	0.354	0.366	0.399	0.3624	0.0219841	0.918	1.015	0.935	0.898	0.875	0.9282	0.0534481	0.948	0.887	0.977	0.983	0.918	0.9426	0.0404388	1.078	0.988	1.009	1.04	0.87	0.997	0.0786829	1.102	0.982	1.021	1.019	0.801	0.985	0.11181	0.256	0.237	0.242	0.23	0.229	0.2388	0.0109864
25.5	0.895	0.895	0.889	0.814	0.882	0.875	0.0345181	0.35	0.35	0.358	0.369	0.398	0.365	0.020025	0.9125	1.0305	0.9365	0.8955	0.8815	0.9313	0.0591244	0.9445	0.8905	0.9705	0.9775	0.9005	0.9367	0.0397266	1.081	0.999	1.025	1.061	0.928	1.0188	0.0598431	0.996	1.06	0.939	0.994	0.766	0.951	0.111942	0.263	0.254	0.252	0.25	0.242	0.2522	0.00756307
26	0.891	0.891	0.882	0.83	0.896	0.878	0.0273038	0.352	0.353	0.361	0.371	0.394	0.3662	0.0173118	0.9165	1.0255	0.9375	0.8935	0.8775	0.9301	0.057981	0.9415	0.8845	0.9695	0.9755	0.9005	0.9343	0.0406534	1.085	1.023	1.042	1.08	0.974	1.0408	0.045472	0.915	1.047	1.033	0.913	0.701	0.9218	0.138669	0.283	0.271	0.271	0.262	0.252	0.2678	0.0115629
26.5	0.893	0.882	0.879	0.843	0.904	0.8802	0.0230152	0.353	0.355	0.363	0.371	0.392	0.3668	0.0157861	0.9185	1.0315	0.9305	0.8875	0.8785	0.9293	0.0610139	0.9345	0.8805	0.9665	0.9735	0.9015	0.9313	0.0403076	1.085	1.043	1.033	1.085	1.008	1.0508	0.0337224	0.936	1.066	0.926	0.861	0.655	0.8888	0.150372	0.297	0.29	0.285	0.275	0.259	0.2812	0.0147716
27	0.899	0.884	0.878	0.861	0.895	0.8834	0.0150765	0.353	0.356	0.364	0.37	0.389	0.3664	0.0142934	0.911	1.01	0.929	0.892	0.898	0.928	0.0479844	0.932	0.877	0.966	0.97	0.911	0.9312	0.038932	1.082	1.053	1.029	1.085	1.012	1.0522	0.0320889	0.84	0.877	0.769	0.898	0.661	0.809	0.0961899	0.311	0.298	0.298	0.292	0.275	0.2948	0.0130652
27.5	0.901	0.885	0.87	0.876	0.888	0.884	0.0118954	0.353	0.356	0.364	0.37	0.387	0.366	0.0135093	0.912	1.005	0.925	0.889	0.881	0.9224	0.0494146	0.927	0.879	0.961	0.969	0.908	0.9288	0.0373122	1.084	1.049	1.026	1.086	1.033	1.0556	0.0281123	0.942	0.934	0.831	0.829	0.679	0.843	0.10644	0.322	0.316	0.314	0.308	0.291	0.3102	0.0118406
28	0.899	0.888	0.875	0.893	0.885	0.888	0.009	0.352	0.355	0.364	0.368	0.386	0.365	0.0134164	0.908	1.023	0.921	0.878	0.868	0.9196	0.0616871	0.924	0.875	0.955	0.96	0.895	0.9218	0.0369959	1.082	1.046	1.02	1.085	1.035	1.0536	0.0288323	0.782	0.955	0.748	0.773	0.834	0.8184	0.0825306	0.334	0.334	0.332	0.322	0.309	0.3262	0.0108259
28.5	0.901	0.896	0.872	0.895	0.881	0.889	0.0120623	0.351	0.355	0.364	0.367	0.385	0.3644	0.0132212	0.913	1.007	0.931	0.86	0.865	0.9152	0.0596842	0.917	0.871	0.957	0.959	0.884	0.9176	0.0405191	1.082	1.046	1.02	1.08	1.053	1.0562	0.0257721	0.727	0.947	0.79	0.642	0.54	0.7292	0.153736	0.343	0.345	0.339	0.338	0.321	0.3372	0.00949737
29	0.901	0.895	0.878	0.887	0.883	0.8888	0.00923038	0.35	0.354	0.363	0.365	0.384	0.3632	0.0131795	0.906	1.003	0.943	0.86	0.872	0.9168	0.0580233	0.912	0.871	0.951	0.955	0.89	0.9158	0.0369554	1.078	1.043	1.016	1.078	1.054	1.0538	0.0260615	0.72	0.824	0.603	0.599	0.51	0.6512	0.122044	0.366	0.359	0.354	0.356	0.337	0.3544	0.0107378
29.5	0.9	0.896	0.884	0.883	0.882	0.889	0.0083666	0.348	0.352	0.361	0.363	0.384	0.3616	0.013975	0.9035	0.9975	0.9465	0.8675	0.8755	0.9181	0.0540814	0.9065	0.8635	0.9475	0.9565	0.8785	0.9105	0.0410305	1.078	1.042	1.011	1.076	1.058	1.053	0.0276767	0.816	0.869	0.762	0.545	0.653	0.729	0.130279	0.384	0.386	0.366	0.363	0.351	0.37	0.0148155
30	0.898	0.898	0.884	0.884	0.886	0.89	0.00734847	0.349	0.353	0.363	0.364	0.385	0.3628	0.0139714	0.906	0.99	0.945	0.877	0.885	0.9206	0.046886	0.903	0.859	0.944	0.953	0.874	0.9066	0.0415126	1.078	1.044	1.017	1.078	1.062	1.0558	0.0258302	0.815	0.895	0.612	0.588	0.627	0.7074	0.138377	0.399	0.399	0.384	0.38	0.366	0.3856	0.0139392
30.5	0.895	0.895	0.885	0.886	0.893	0.8908	0.00491935	0.348	0.352	0.362	0.362	0.384	0.3616	0.0139571	0.904	0.991	0.948	0.875	0.892	0.922	0.0470903	0.899	0.853	0.942	0.949	0.877	0.904	0.0413038	1.079	1.038	1.023	1.082	1.059	1.0562	0.0256262	0.673	0.774	0.679	0.536	0.61	0.6544	0.0883816	0.417	0.422	0.403	0.401	0.385	0.4056	0.0145877
31	0.892	0.898	0.882	0.887	0.891	0.89	0.00595819	0.349	0.353	0.363	0.361	0.385	0.3622	0.0139714	0.8965	0.9875	0.9565	0.8705	0.9055	0.9233	0.0475573	0.8945	0.8555	0.9385	0.9395	0.8745	0.9005	0.0377558	1.082	1.038	1.006	1.08	1.056	1.0524	0.031667	0.741	0.652	0.526	0.548	0.577	0.6088	0.0879016	0.446	0.434	0.42	0.417	0.402	0.4238	0.0168285
31.5	0.888	0.894	0.884	0.897	0.889	0.8904	0.00512835	0.349	0.354	0.364	0.361	0.385	0.3626	0.0138311	0.896	0.976	0.947	0.885	0.912	0.9232	0.0376789	0.891	0.849	0.932	0.939	0.864	0.895	0.0399937	1.092	1.031	0.99	1.076	1.056	1.049	0.0400999	0.744	0.9	0.628	0.636	0.553	0.6922	0.134648	0.473	0.464	0.444	0.434	0.433	0.4496	0.0180638
32	0.885	0.894	0.881	0.899	0.891	0.89	0.00714143	0.351	0.357	0.365	0.361	0.385	0.3638	0.0129306	0.8905	0.9855	0.9465	0.9015	0.9025	0.9253	0.0399086	0.8825	0.8455	0.9305	0.9345	0.8605	0.8907	0.0403881	1.093	1.031	0.998	1.076	1.059	1.0514	0.0376205	0.675	0.727	0.487	0.539	0.57	0.5996	0.0989232	0.501	0.475	0.461	0.46	0.47	0.4734	0.0166523
32.5	0.882	0.89	0.879	0.9	0.89	0.8882	0.00819756	0.352	0.359	0.366	0.362	0.385	0.3648	0.0123976	0.8925	0.9865	0.9415	0.9085	0.9205	0.9299	0.0363428	0.8815	0.8465	0.9255	0.9305	0.8625	0.8893	0.0374793	1.093	1.035	0.998	1.08	1.064	1.054	0.0380592	0.681	0.749	0.575	0.577	0.562	0.6288	0.0824815	0.536	0.502	0.488	0.481	0.493	0.5	0.0215291
33	0.882	0.893	0.879	0.901	0.888	0.8886	0.00879204	0.354	0.361	0.367	0.363	0.385	0.366	0.011619	0.885	0.975	0.942	0.925	0.94	0.9334	0.0326389	0.872	0.841	0.922	0.935	0.859	0.8858	0.040764	1.096	1.036	0.998	1.077	1.064	1.0542	0.0382518	0.65	0.71	0.554	0.36	0.742	0.6032	0.153646	0.571	0.526	0.514	0.507	0.517	0.527	0.0255245
33.5	0.879	0.89	0.875	0.901	0.886	0.8862	0.0101341	0.356	0.362	0.369	0.364	0.386	0.3674	0.011393	0.887	0.974	0.938	0.926	0.945	0.934	0.0316623	0.868	0.839	0.919	0.925	0.855	0.8812	0.0386937	1.096	1.05	1.015	1.08	1.065	1.0612	0.030979	0.624	0.8	0.469	0.471	0.31	0.5348	0.185218	0.602	0.551	0.537	0.556	0.544	0.558	0.0256223
34	0.878	0.887	0.875	0.897	0.882	0.8838	0.00864292	0.358	0.365	0.371	0.366	0.387	0.3694	0.0108766	0.888	0.983	0.934	0.921	0.968	0.9388	0.0378378	0.862	0.832	0.914	0.922	0.858	0.8776	0.0387402	1.101	1.049	1.04	1.082	1.062	1.0668	0.0247931	0.572	0.667	0.518	0.332	0.29	0.4758	0.160307	0.632	0.582	0.567	0.584	0.569	0.5868	0.0263761
34.5	0.877	0.886	0.872	0.896	0.881	0.8824	0.0091815	0.36	0.367	0.373	0.367	0.386	0.3706	0.00976217	0.8835	0.9735	0.9305	0.9215	0.9715	0.9361	0.0376271	0.8565	0.8205	0.9105	0.9215	0.8565	0.8731	0.0420095	1.104	1.051	1.038	1.087	1.059	1.0678	0.02705	0.652	0.745	0.448	0.355	0.277	0.4954	0.197789	0.662	0.611	0.591	0.623	0.596	0.6166	0.0283425
35	0.876	0.887	0.871	0.889	0.878	0.8802	0.00759605	0.362	0.369	0.374	0.369	0.387	0.3722	0.00931128	0.8825	0.9735	0.9295	0.9165	0.9715	0.9347	0.0385448	0.8535	0.8165	0.9065	0.9135	0.8535	0.8687	0.0406903	1.103	1.052	1.045	1.093	1.057	1.07	0.0261534	0.597	0.709	0.507	0.364	0.261	0.4876	0.178876	0.7	0.639	0.62	0.658	0.627	0.6488	0.0320422
35.5	0.873	0.889	0.868	0.888	0.873	0.8782	0.00962808	0.364	0.37	0.377	0.371	0.387	0.3738	0.00870057	0.8805	0.9625	0.9185	0.9225	0.9725	0.9313	0.0370567	0.8485	0.8135	0.9015	0.9085	0.8515	0.8647	0.0397832	1.103	1.053	1.047	1.095	1.053	1.0702	0.0265556	0.558	0.643	0.39	0.378	0.247	0.4432	0.157063	0.731	0.667	0.652	0.695	0.66	0.681	0.0323033
36	0.867	0.885	0.866	0.884	0.871	0.8746	0.0092358	0.367	0.373	0.38	0.373	0.388	0.3762	0.00804363	0.8745	0.9625	0.9215	0.9425	0.9665	0.9335	0.0375366	0.8395	0.8085	0.9005	0.9045	0.8465	0.8599	0.0414584	1.102	1.054	1.048	1.103	1.05	1.0714	0.0284746	0.539	0.628	0.422	0.355	0.235	0.4358	0.153811	0.763	0.703	0.687	0.733	0.691	0.7154	0.0321372
36.5	0.868	0.885	0.863	0.887	0.87	0.8746	0.0107378	0.37	0.374	0.382	0.375	0.388	0.3778	0.00715542	0.871	0.958	0.918	0.937	0.964	0.9296	0.0374606	0.837	0.812	0.897	0.901	0.842	0.8578	0.0393154	1.1	1.061	1.051	1.102	1.048	1.0724	0.0265575	0.439	0.733	0.513	0.29	0.225	0.44	0.19994	0.785	0.729	0.73	0.764	0.72	0.7456	0.0276821
37															0.8675	0.9545	0.9095	0.9325	0.9735	0.9275	0.0412129	0.8315	0.8055	0.8905	0.8985	0.8385	0.8529	0.0400162	1.099	1.061	1.057	1.106	1.046	1.0738	0.0268831	0.478	0.5	0.435	0.268	0.219	0.38	0.127959	0.81	0.753	0.763	0.792	0.757	0.775	0.0248294
37.5															0.862	0.95	0.908	0.932	0.959	0.9222	0.038887	0.827	0.807	0.887	0.894	0.835	0.85	0.0384318	1.098	1.064	1.057	1.102	1.043	1.0728	0.0259942	0.458	0.603	0.497	0.354	0.211	0.4246	0.148991	0.823	0.762	0.796	0.82	0.786	0.7974	0.0252547
38															0.862	0.945	0.906	0.928	0.951	0.9184	0.0360458	0.822	0.81	0.884	0.889	0.835	0.848	0.0362836	1.095	1.066	1.062	1.1	1.038	1.0722	0.0255186	0.421	0.398	0.328	0.248	0.201	0.3192	0.09446	0.824	0.777	0.804	0.836	0.806	0.8094	0.0224232
38.5															0.8605	0.9375	0.9005	0.9295	0.9555	0.9167	0.0371578	0.8155	0.8105	0.8805	0.8855	0.8325	0.8449	0.0357673	1.093	1.072	1.063	1.098	1.038	1.0728	0.0242425	0.415	0.451	0.344	0.394	0.195	0.3598	0.0999285	0.82	0.779	0.817	0.844	0.816	0.8152	0.0232744
39															0.8585	0.9425	0.8965	0.9205	0.9375	0.9111	0.0344645	0.8125	0.8085	0.8765	0.8845	0.8235	0.8411	0.0364938															0.821	0.787	0.821	0.847	0.821	0.8194	0.021326
39.5															0.865	0.937	0.892	0.92	0.936	0.91	0.0310403	0.805	0.812	0.873	0.879	0.826	0.839	0.0346771															0.817	0.79	0.827	0.845	0.824	0.8206	0.0199825
40															0.8665	0.9315	0.8845	0.9195	0.9335	0.9071	0.0300217	0.8015	0.8105	0.8695	0.8755	0.8215	0.8357	0.0343977															0.82	0.791	0.826	0.852	0.829	0.8236	0.0218929
40.5															0.867	0.933	0.887	0.915	0.929	0.9062	0.028376	0.798	0.807	0.865	0.872	0.82	0.8324	0.0339603															0.824	0.794	0.825	0.852	0.831	0.8252	0.0207774
41															0.872	0.922	0.882	0.904	0.92	0.9	0.0224054	0.793	0.8	0.863	0.868	0.818	0.8284	0.0351184															0.818	0.79	0.827	0.851	0.827	0.8226	0.0219613
41.5															0.877	0.926	0.874	0.904	0.921	0.9004	0.0241723	0.79	0.801	0.859	0.866	0.809	0.825	0.0349786															0.819	0.788	0.826	0.851	0.818	0.8204	0.0225011
42															0.874	0.922	0.891	0.897	0.918	0.9004	0.0198318	0.785	0.801	0.854	0.863	0.809	0.8224	0.034217															0.815	0.79	0.827	0.853	0.817	0.8204	0.0227552
42.5															0.8755	0.9195	0.9055	0.8965	0.9185	0.9031	0.0181466	0.7795	0.8045	0.8515	0.8565	0.8005	0.8185	0.0338157
43															0.874	0.918	0.902	0.893	0.915	0.9004	0.017869	0.776	0.804	0.847	0.853	0.799	0.8158	0.0330257
43.5															0.8695	0.9105	0.9055	0.8875	0.9125	0.8971	0.0183112	0.7725	0.8025	0.8425	0.8505	0.7955	0.8127	0.032912
44															0.867	0.907	0.911	0.884	0.907	0.8952	0.0190316	0.769	0.798	0.84	0.848	0.788	0.8086	0.0340705
44.5															0.862	0.908	0.913	0.885	0.923	0.8982	0.0245703	0.763	0.798	0.837	0.843	0.787	0.8056	0.0339234
45															0.862	0.904	0.908	0.879	0.896	0.8898	0.0191102	0.76	0.796	0.833	0.841	0.788	0.8036	0.0334111
45.5															0.86	0.901	0.906	0.879	0.894	0.888	0.0186682	0.756	0.792	0.831	0.836	0.785	0.8	0.0334739
46															0.8615	0.8935	0.9085	0.8725	0.8835	0.8839	0.0182291	0.7525	0.7895	0.8245	0.8345	0.7835	0.7969	0.0330953
46.5															0.858	0.891	0.904	0.87	0.886	0.8818	0.0180333	0.749	0.789	0.821	0.83	0.782	0.7942	0.0324761
47															0.8585	0.8875	0.8995	0.8615	0.8815	0.8777	0.0174413	0.7465	0.7865	0.8185	0.8275	0.7775	0.7913	0.0326757
47.5															0.858	0.888	0.896	0.866	0.88	0.8776	0.015582	0.743	0.788	0.816	0.822	0.775	0.7888	0.0321356
48															0.845	0.884	0.9	0.859	0.876	0.8728	0.0214406	0.739	0.786	0.811	0.82	0.77	0.7852	0.0325684
48.5															0.838	0.879	0.885	0.858	0.872	0.8664	0.0187963	0.737	0.783	0.808	0.818	0.764	0.782	0.032871
49															0.838	0.881	0.892	0.848	0.877	0.8672	0.0230369	0.734	0.781	0.805	0.813	0.764	0.7794	0.0319578
49.5															0.8325	0.8805	0.8865	0.8425	0.8715	0.8627	0.0238789	0.7295	0.7825	0.7995	0.8105	0.7585	0.7761	0.0326083
50															0.8305	0.8705	0.8875	0.8395	0.8645	0.8585	0.0232702	0.7265	0.7905	0.7955	0.8055	0.7535	0.7743	0.0331768
50.5															0.83	0.863	0.885	0.84	0.868	0.8572	0.0221292	0.722	0.789	0.794	0.803	0.749	0.7714	0.0345007
51															0.829	0.868	0.886	0.923	0.859	0.873	0.0347347	0.721	0.789	0.79	0.801	0.748	0.7698	0.0339367
51.5															0.8215	0.8625	0.8735	0.8985	0.8535	0.8619	0.0281833	0.7155	0.7965	0.7885	0.7955	0.7415	0.7675	0.0368985
52															0.8145	0.8565	0.8745	0.8915	0.8555	0.8585	0.0286967	0.7135	0.7945	0.7815	0.7915	0.7435	0.7649	0.0352108
52.5															0.812	0.854	0.87	0.923	0.842	0.8602	0.0410268	0.71	0.794	0.78	0.789	0.747	0.764	0.0353058
53															0.81	0.852	0.868	0.89	0.85	0.854	0.0293598	0.708	0.79	0.777	0.785	0.742	0.7604	0.0347894
53.5															0.807	0.849	0.867	0.896	0.842	0.8522	0.0327674	0.705	0.789	0.774	0.782	0.738	0.7576	0.0353596
54															0.8015	0.8435	0.8635	0.8835	0.8455	0.8475	0.0303645	0.7015	0.7885	0.7715	0.7775	0.7305	0.7539	0.0365964
54.5															0.8015	0.8435	0.8595	0.8825	0.8405	0.8455	0.0297069	0.6995	0.7915	0.7675	0.7735	0.7275	0.7519	0.0374807
55															0.8075	0.8415	0.8525	0.8785	0.8685	0.8497	0.0275627	0.6935	0.7865	0.7655	0.7715	0.7245	0.7483	0.0382845
55.5															0.801	0.836	0.852	0.874	0.833	0.8392	0.0268459	0.693	0.785	0.76	0.767	0.721	0.7452	0.0373791
56															0.8055	0.8365	0.8535	0.8715	0.8365	0.8407	0.0244274	0.6925	0.7875	0.7555	0.7645	0.7145	0.7429	0.0386044
56.5															0.806	0.829	0.846	0.87	0.819	0.834	0.0248697	0.688	0.786	0.755	0.759	0.711	0.7398	0.0395184
57															0.8025	0.8265	0.8465	0.8675	0.8235	0.8333	0.0246718	0.6845	0.7955	0.7495	0.7555	0.7085	0.7387	0.0432285
57.5															0.803	0.824	0.844	0.927	0.822	0.844	0.0486158	0.682	0.794	0.748	0.752	0.702	0.7356	0.0442583
58															0.799	0.819	0.841	0.864	0.818	0.8282	0.0249339	0.681	0.793	0.744	0.748	0.697	0.7326	0.0445679
58.5															0.8005	0.8175	0.8395	0.8545	0.8155	0.8255	0.0213659	0.6765	0.7905	0.7395	0.7445	0.6915	0.7285	0.0455357
59															0.7965	0.8125	0.8285	0.8485	0.8095	0.8191	0.019995	0.6785	0.7855	0.7375	0.7415	0.6885	0.7263	0.0435167
59.5															0.7935	0.8125	0.8305	0.8445	0.8125	0.8187	0.0194731	0.6715	0.7845	0.7345	0.7385	0.6825	0.7223	0.0459478
60															0.795	0.814	0.832	0.842	0.814	0.8194	0.0181879	0.669	0.784	0.731	0.738	0.68	0.7204	0.0467472
60.5															0.793	0.807	0.822	0.841	0.802	0.813	0.0188547	0.665	0.779	0.727	0.734	0.677	0.7164	0.0461931
61															0.7865	0.8055	0.8225	0.8385	0.7995	0.8105	0.0203101	0.6635	0.7765	0.7245	0.7295	0.6745	0.7137	0.0457351
61.5															0.787	0.799	0.822	0.841	0.806	0.811	0.0210119	0.66	0.773	0.722	0.728	0.669	0.7104	0.0464144
62															0.782	0.799	0.826	0.836	0.79	0.8066	0.023341	0.656	0.772	0.719	0.725	0.667	0.7078	0.0471455
62.5															0.779	0.79	0.814	0.826	0.795	0.8008	0.0189394	0.653	0.768	0.719	0.723	0.666	0.7058	0.0466658
63															0.7755	0.7875	0.8035	0.8275	0.7905	0.7969	0.0197939	0.6505	0.7645	0.7135	0.7195	0.6615	0.7019	0.0464683
63.5															0.773	0.79	0.804	0.831	0.785	0.7966	0.0222104	0.651	0.761	0.711	0.719	0.656	0.6996	0.0462039
64															0.772	0.782	0.812	0.913	0.78	0.8118	0.0585764	0.647	0.759	0.709	0.716	0.653	0.6968	0.0468636
[truncated: 14 more columns]

## Sheet: Table S2
Table S2. Maximum specific growth rates of glucose and xylose-phases (μmax phase 1 and 2, respectively) and absorbance at 600 nm (OD600) and lenght of the lag-phase from the cultivation of different yeast strains in microplate and C5-Birch hydrolysate diluted to 10 g/L of xylose plus glucose. Errors are expressed in standard deviation (SD)
Microorganisms	µmax (h-1) phase 1	SD_phase 1	µmax (h-1) phase 2	SD_phase 2	Maximum OD600nm	Lag phase (h)
Rhodotorula toruloides CCT 7815	0.48716	0.03	0.14465	0.01	0.9579	4
Rhodotorula toruloides CCT 0783	0.3908	0.03	0.1059	0.01	0.9388	7.5
Candida parapsilosis DSM 70125	0.32898	0.01	0.09828	0	1.0738	4
Scheffersomyces stipitis CBS 5773	0.3793	0.02	0.05636	0.02	0.8908	4
Kluyveromyces marxianus CBS 6556	0.55	0.01	0.0454	0	0.9956	4
Rhodotorula kratochvilovae CBS 321	0.18764	0.01	0.03434	0.01	0.3272	11
Yarrowia Lipolytica DSM 8218	0.2776	0.02	--	--	0.3778	10.5
Lipomyces starkeyi DSM 70295	0.10492	0	--	--	0.8252	13.5
Cyberlindnera jadinii DSM 70163	0.0704667	0.01	--	0.01	0.803	20

## Sheet: Table S3
Table S3. Averaged data obtained from the cultivation of K. marxianus CBS 6556 in a bioreactor using C5-Birch diluted to 50 gL-1 of total sugars. The experiment consisted of at least 3 biological replicates and errors are expressed in standard deviation (STD).
Time (h)	CO2 (%v/v)	STD	O2 (% v/v)	STD	alkali (mL)	STD	acid (mL)	STD	biomass (gdcw/L)	STD	Time (h)	Xylose (g/L)	STD	Glucose (g/L)	STD	Arabinose (g/L)	STD	Mannose (g/L)	STD	Galactose (g/L)	STD	Acetic acid (g/L)	STD	Arabitol (g/L)	STD	Xylitol (g/L)	STD
0	0.0466667	0.011547	20.9367	0.061101	0	0	0	0	0.483315	0.071825	0.233333	32.74	0.95	8.93333	0.326241	0.98	0.103923	2.44	0.226053	3.35333	0.228108	1.76667	0.0321455	0.0633333	0.109697
0.166667	0.0533333	0.0057735	20.9367	0.0602771	0	0	0	0	0.525565	0.046475	26.0833	32.73	0.72	8.42667	0.204042	0.99	0.05			3.01	0.108167	1.91	0.0458258
0.333333	0.0533333	0.0057735	20.9367	0.0602771	0	0	0	0	0.52641	0.05239	35.8167	32.55	0.66	7.15333	0.120139			2.25667	0.0351188	2.98	0.0556776	2.18	0.132288	0.07	0.112694	0.0333333	0.0057735
0.5	0.0466667	0.0057735	20.9333	0.0763763	0	0	0	0	0.5281	0.04901	48.4833	32.16	0.355106	4.28333	0.505602			2	0.60918	2.94333	0.102632	2.86667	0.298385	0.07	0.104403	0.106667	0.011547
0.666667	0.0466667	0.0057735	20.9267	0.0650641	0	0	0	0	0.527255	0.048165	58.1667	31.77	1.31191	1.50667	0.724523			2.05333	0.506491	0	0	3.59	0.493254	0.0666667	0.11547	0.206667	0.0152753
0.833333	0.0433333	0.0057735	20.9467	0.0602771	0	0	0	0	0.527255	0.049855	73.15	30.46	0.600083	0	0			1.06	0.615061	0	0	4.76	0.525738	0.133333	0.11547	0.436667	0.0873689
1	0.0433333	0.0057735	20.9467	0.0750555	0.0333333	0.057735	0	0	0.528945	0.049855	96.5	29.3067	1.94037	0	0			0	0	0	0	1.855	0.325	0.0633333	0.10116	0.223333	0.198578
1.16667	0.0433333	0.0057735	20.94	0.06	0.0333333	0.057735	0	0	0.527255	0.048165	104.817	25.77	0.67	0	0			0		0	0	0		0.02	0.0173205	0.2	0.195192
1.33333	0.0433333	0.0057735	20.94	0.06	0.0333333	0.057735	0	0	0.52641	0.04732	119.15	22.3067	0.620672	0	0			0		0	0	0		0.116667	0.106927	0.19	0.219317
1.5	0.0466667	0.011547	20.9367	0.0650641	0.0333333	0.057735	0	0	0.52641	0.04732	131.767	19.4633	0.450814	0	0			0		0	0	0		0.18	0.163707	0.106667	0.100664
1.66667	0.0433333	0.0057735	20.9533	0.0650641	0.0333333	0.057735	0	0	0.52472	0.04563	145.417	16.7133	0.733576	0	0	0.955	0.105	0		0	0	0		0.0733333	0.102144	0.0266667	0.023094
1.83333	0.0466667	0.0057735	20.9433	0.0702377	0.0333333	0.057735	0	0	0.52303	0.04225	149.283	15.93	0.593549	0	0	1.02	0.16	0		0	0	0		0.07	0.104403	0.0433333	0.0404145
2	0.05	8.49837e-18	20.9467	0.0665833	0.0333333	0.057735	0	0	0.52472	0.04225	165.067	11.8567	1.26184	0	0	1.04667	0.198578	0				0		0.21	0.0754983	0.19	0.0556776
2.16667	0.0533333	0.0057735	20.94	0.06	0.0333333	0.057735	0	0	0.525565	0.041405
2.33333	0.05	8.49837e-18	20.9433	0.0650641	0.0333333	0.057735	0	0	0.527255	0.041405
2.5	0.0533333	0.0057735	20.9333	0.0702377	0.0333333	0.057735	0	0	0.525565	0.038025
2.66667	0.0533333	0.0057735	20.9267	0.0702377	0.0333333	0.057735	0	0	0.523875	0.036335
2.83333	0.0466667	0.0057735	20.93	0.0754983	0.0333333	0.057735	0	0	0.52472	0.03549
3	0.0433333	0.0057735	20.93	0.06245	0.0333333	0.057735	0	0	0.523875	0.034645
3.16667	0.0433333	0.0057735	20.9333	0.080829	0.0333333	0.057735	0	0	0.527255	0.036335
3.33333	0.0433333	0.0057735	20.93	0.0655744	0.0333333	0.057735	0	0	0.527255	0.036335
3.5	0.05	0.01	20.93	0.072111	0.0333333	0.057735	0	0	0.5281	0.03718
3.66667	0.0433333	0.0057735	20.94	0.0655744	0.0333333	0.057735	0	0	0.52979	0.03549
3.83333	0.0466667	0.0057735	20.9333	0.080829	0.0333333	0.057735	0	0	0.530635	0.034645
4	0.0433333	0.0057735	20.9167	0.0665833	0.0333333	0.057735	0	0	0.53148	0.0338
4.16667	0.0433333	0.0057735	20.92	0.0754983	0.0333333	0.057735	0	0	0.530635	0.031265
4.33333	0.0433333	0.0057735	20.9233	0.061101	0.0333333	0.057735	0	0	0.532325	0.032955
4.5	0.0433333	0.0057735	20.9233	0.070946	0.0333333	0.057735	0	0	0.53317	0.03211
4.66667	0.0433333	0.0057735	20.9267	0.0665833	0.0666667	0.057735	0	0	0.53486	0.03211
4.83333	0.0433333	0.0057735	20.9167	0.0763763	0.0666667	0.057735	0	0	0.53148	0.02873
5	0.0433333	0.0057735	20.9233	0.0680686	0.0666667	0.057735	0	0	0.53317	0.03042
5.16667	0.0433333	0.0057735	20.92	0.0655744	0.0666667	0.057735	0	0	0.53317	0.02873
5.33333	0.0433333	0.0057735	20.9233	0.070946	0.0666667	0.057735	0	0	0.534015	0.029575
5.5	0.04	0.01	20.92	0.0754983	0.1	7.69185e-16	0	0	0.537395	0.032955
5.66667	0.04	0.01	20.9233	0.0650641	0.1	7.69185e-16	0	0	0.53655	0.03042
5.83333	0.04	0.01	20.9167	0.0763763	0.1	7.69185e-16	0	0	0.535705	0.029575
6	0.04	0.01	20.9267	0.0702377	0.1	7.69185e-16	0	0	0.535705	0.027885
6.16667	0.04	0.01	20.9133	0.070946	0.1	7.69185e-16	0	0	0.53824	0.02873
6.33333	0.0433333	0.0057735	20.92	0.0655744	0.1	7.69185e-16	0	0	0.53824	0.02873
6.5	0.0433333	0.0057735	20.9233	0.0680686	0.1	7.69185e-16	0	0	0.539085	0.027885
6.66667	0.04	0.01	20.91	0.0754983	0.1	7.69185e-16	0	0	0.539085	0.026195
6.83333	0.04	0.01	20.9233	0.0750555	0.1	7.69185e-16	0	0	0.54162	0.02873
7	0.04	0.01	20.92	0.0655744	0.1	7.69185e-16	0	0	0.540775	0.027885
7.16667	0.04	0.01	20.9133	0.070946	0.1	7.69185e-16	0	0	0.54162	0.02704
7.33333	0.04	0.01	20.9133	0.070946	0.1	7.69185e-16	0	0	0.542465	0.026195
7.5	0.0366667	0.011547	20.9167	0.0702377	0.1	7.69185e-16	0	0	0.54331	0.02704
7.66667	0.0366667	0.0057735	20.91	0.072111	0.1	7.69185e-16	0	0	0.544155	0.026195
7.83333	0.04	0.01	20.91	0.072111	0.1	7.69185e-16	0	0	0.54669	0.02704
8	0.04	0.01	20.91	0.06245	0.1	7.69185e-16	0	0	0.54669	0.02535
8.16667	0.04	0.01	20.9033	0.0680686	0.1	7.69185e-16	0	0	0.54669	0.02535
8.33333	0.04	0.01	20.9133	0.0585947	0.1	7.69185e-16	0	0	0.54838	0.02535
8.5	0.0333333	0.0057735	20.9033	0.061101	0.1	7.69185e-16	0	0	0.55176	0.02704
8.66667	0.0366667	0.0057735	20.9133	0.070946	0.1	7.69185e-16	0	0	0.550915	0.022815
8.83333	0.04	0.01	20.8967	0.0665833	0.1	7.69185e-16	0	0	0.555985	0.026195
9	0.0333333	0.0057735	20.9	0.06245	0.1	7.69185e-16	0	0	0.555985	0.026195
9.16667	0.04	0.01	20.9133	0.0776745	0.1	7.69185e-16	0	0	0.554295	0.022815
9.33333	0.0333333	0.0057735	20.9033	0.0680686	0.1	7.69185e-16	0	0	0.55345	0.02197
9.5	0.0333333	0.0057735	20.9033	0.061101	0.1	7.69185e-16	0	0	0.555985	0.022815
9.66667	0.0333333	0.0057735	20.91	0.06245	0.1	7.69185e-16	0	0	0.557675	0.022815
9.83333	0.04	0.01	20.8967	0.0763763	0.1	7.69185e-16	0	0	0.55683	0.02197
10	0.03	0.01	20.9033	0.0665833	0.1	7.69185e-16	0	0	0.559365	0.021125
10.1667	0.0366667	0.011547	20.8967	0.0763763	0.1	7.69185e-16	0	0	0.56021	0.02197
10.3333	0.0366667	0.011547	20.9	0.072111	0.1	7.69185e-16	0	0	0.561055	0.021125
10.5	0.0366667	0.011547	20.9	0.0754983	0.1	7.69185e-16	0	0	0.559365	0.019435
10.6667	0.0366667	0.011547	20.9	0.06245	0.1	7.69185e-16	0	0	0.561055	0.019435
10.8333	0.0366667	0.011547	20.9	0.06245	0.1	7.69185e-16	0	0	0.5619	0.0169
11	0.0333333	0.0057735	20.91	0.06245	0.1	7.69185e-16	0	0	0.561055	0.016055
11.1667	0.0366667	0.011547	20.9	0.06245	0.1	7.69185e-16	0	0	0.562745	0.016055
11.3333	0.0333333	0.0057735	20.8933	0.0680686	0.1	7.69185e-16	0	0	0.562745	0.014365
11.5	0.0333333	0.0152753	20.8933	0.070946	0.1	7.69185e-16	0	0	0.561055	0.012675
11.6667	0.0366667	0.0057735	20.9033	0.061101	0.1	7.69185e-16	0	0	0.56021	0.01014
11.8333	0.0366667	0.011547	20.8967	0.0665833	0.1	7.69185e-16	0	0	0.559365	0.010985
12	0.0366667	0.011547	20.89	0.0754983	0.1	7.69185e-16	0	0	0.56021	0.01183
12.1667	0.04	0.01	20.9033	0.061101	0.1	7.69185e-16	0	0	0.55852	0.01014
12.3333	0.0333333	0.0057735	20.91	0.052915	0.1	7.69185e-16	0	0	0.559365	0.009295
12.5	0.0366667	0.011547	20.9033	0.051316	0.1	7.69185e-16	0	0	0.562745	0.010985
12.6667	0.0366667	0.011547	20.89	0.07	0.1	7.69185e-16	0	0	0.561055	0.009295
12.8333	0.04	0.01	20.9	0.0655744	0.1	7.69185e-16	0	0	0.55852	0.00676
13	0.0366667	0.011547	20.8967	0.0665833	0.1	7.69185e-16	0	0	0.56359	0.00845
13.1667	0.04	0.01	20.9067	0.0702377	0.1	7.69185e-16	0	0	0.562745	0.005915
13.3333	0.0366667	0.011547	20.9	0.0556776	0.1	7.69185e-16	0	0	0.56359	0.00676
13.5	0.04	0.01	20.8967	0.0602771	0.1	7.69185e-16	0	0	0.56359	0.00507
13.6667	0.04	0.01	20.91	0.052915	0.1	7.69185e-16	0	0	0.566125	0.005915
13.8333	0.0366667	0.011547	20.8933	0.070946	0.1	7.69185e-16	0	0	0.566125	0.004225
14	0.04	0.01	20.9067	0.0550757	0.1	7.69185e-16	0	0	0.567815	0.004225
14.1667	0.04	0.01	20.8867	0.0702377	0.1	7.69185e-16	0	0	0.57035	0.00507
14.3333	0.04	0.01	20.8833	0.0750555	0.1	7.69185e-16	0	0	0.56697	0
14.5	0.0366667	0.011547	20.9	0.072111	0.1	7.69185e-16	0	0	0.569505	0.000845
14.6667	0.04	0.01	20.9	0.0655744	0.1	7.69185e-16	0	0	0.56866	0
14.8333	0.04	0.01	20.8967	0.0602771	0.1	7.69185e-16	0	0	0.57204	0.00169
15	0.04	0.01	20.89	0.0754983	0.1	7.69185e-16	0	0	0.572885	0.000845
15.1667	0.04	0.01	20.8867	0.0763763	0.1	7.69185e-16	0	0	0.571195	0.002535
15.3333	0.0433333	0.0057735	20.8933	0.0680686	0.1	7.69185e-16	0	0	0.57373	0.00169
15.5	0.04	0.01	20.89	0.0754983	0.1	7.69185e-16	0	0	0.576265	0.002535
15.6667	0.0433333	0.0152753	20.8967	0.0602771	0.1	7.69185e-16	0	0	0.572885	0.007605
15.8333	0.04	0.01	20.9	0.0556776	0.1	7.69185e-16	0	0	0.576265	0.004225
16	0.0433333	0.0057735	20.9033	0.061101	0.1	7.69185e-16	0	0	0.577955	0.004225
16.1667	0.0433333	0.0057735	20.8867	0.0763763	0.1	7.69185e-16	0	0	0.5788	0.00676
16.3333	0.04	0.01	20.8867	0.0802081	0.133333	0.057735	0	0	0.58049	0.00676
16.5	0.0433333	0.0057735	20.8833	0.080829	0.166667	0.057735	0	0	0.583025	0.004225
16.6667	0.04	0.01	20.8833	0.070946	0.166667	0.057735	0	0	0.58218	0.00676
16.8333	0.0433333	0.0152753	20.89	0.072111	0.166667	0.057735	0	0	0.58218	0.00845
17	0.0466667	0.011547	20.8933	0.0680686	0.166667	0.057735	0	0	0.58725	0.00676
17.1667	0.0466667	0.011547	20.8867	0.0568624	0.166667	0.057735	0	0	0.58725	0.00676
17.3333	0.0466667	0.011547	20.8833	0.080829	0.166667	0.057735	0	0	0.588095	0.010985
17.5	0.0466667	0.011547	20.8933	0.0680686	0.166667	0.057735	0	0	0.58894	0.01014
17.6667	0.0433333	0.0057735	20.89	0.0754983	0.166667	0.057735	0	0	0.59063	0.01183
17.8333	0.0433333	0.0057735	20.89	0.06245	0.166667	0.057735	0	0	0.591475	0.012675
18	0.0433333	0.0152753	20.88	0.0754983	0.166667	0.057735	0	0	0.593165	0.012675
18.1667	0.0466667	0.011547	20.8867	0.0568624	0.2	4.62362e-16	0	0	0.5957	0.01352
18.3333	0.0466667	0.011547	20.8767	0.0702377	0.2	4.62362e-16	0	0	0.601615	0.009295
18.5	0.0466667	0.011547	20.89	0.06245	0.2	4.62362e-16	0	0	0.59739	0.01352
18.6667	0.05	0.01	20.88	0.0754983	0.2	4.62362e-16	0	0	0.601615	0.010985
18.8333	0.0466667	0.011547	20.8833	0.0680686	0.2	4.62362e-16	0	0	0.603305	0.010985
19	0.0466667	0.011547	20.8733	0.0750555	0.2	4.62362e-16	0	0	0.603305	0.012675
19.1667	0.0466667	0.011547	20.8833	0.070946	0.2	4.62362e-16	0	0	0.606685	0.012675
19.3333	0.0466667	0.011547	20.8733	0.0680686	0.2	4.62362e-16	0	0	0.60922	0.01352
19.5	0.0466667	0.011547	20.8833	0.0650641	0.2	4.62362e-16	0	0	0.61429	0.01183
19.6667	0.05	0.01	20.8733	0.0680686	0.2	4.62362e-16	0	0	0.61598	0.01352
19.8333	0.05	0.01	20.87	0.072111	0.2	4.62362e-16	0	0	0.61767	0.01183
20	0.05	0.01	20.88	0.0655744	0.2	4.62362e-16	0	0	0.618515	0.014365
20.1667	0.0466667	0.011547	20.8733	0.061101	0.2	4.62362e-16	0	0	0.62274	0.01352
20.3333	0.0466667	0.011547	20.8733	0.0680686	0.2	4.62362e-16	0	0	0.621895	0.016055
20.5	0.0466667	0.011547	20.88	0.072111	0.2	4.62362e-16	0	0	0.62612	0.01183
20.6667	0.05	0.01	20.8733	0.0680686	0.2	4.62362e-16	0	0	0.626965	0.014365
20.8333	0.0533333	0.0057735	20.87	0.06245	0.2	4.62362e-16	0	0	0.630345	0.014365
21	0.05	0.01	20.88	0.0608276	0.2	4.62362e-16	0	0	0.638795	0.019435
21.1667	0.05	0.01	20.88	0.06245	0.2	4.62362e-16	0	0	0.637105	0.017745
21.3333	0.0566667	0.011547	20.8767	0.0665833	0.2	4.62362e-16	0	0	0.63626	0.01352
21.5	0.0533333	0.0057735	20.8733	0.0680686	0.2	4.62362e-16	0	0	0.640485	0.012675
21.6667	0.0566667	0.011547	20.87	0.06245	0.2	4.62362e-16	0	0	0.64471	0.01183
21.8333	0.0533333	0.0057735	20.8667	0.0737111	0.2	4.62362e-16	0	0	0.648935	0.010985
22	0.0566667	0.011547	20.87	0.069282	0.2	4.62362e-16	0	0	0.65485	0.01014
22.1667	0.0533333	0.0057735	20.8733	0.057735	0.2	4.62362e-16	0	0	0.657385	0.010985
22.3333	0.0533333	0.0057735	20.8767	0.0702377	0.2	4.62362e-16	0	0	0.65992	0.01014
22.5	0.0533333	0.0057735	20.8633	0.070946	0.233333	0.057735	0	0	0.6633	0.01014
22.6667	0.0566667	0.011547	20.86	0.072111	0.233333	0.057735	0	0	0.665835	0.009295
22.8333	0.0566667	0.0057735	20.8733	0.051316	0.233333	0.057735	0	0	0.66837	0.00845
23	0.0566667	0.011547	20.87	0.06245	0.233333	0.057735	0	0	0.66837	0.00845
23.1667	0.0566667	0.011547	20.87	0.0655744	0.266667	0.057735	0	0	0.67513	0.00676
23.3333	0.0633333	0.0057735	20.8567	0.0763763	0.266667	0.057735	0	0	0.67682	0.01014
23.5	0.0566667	0.011547	20.8767	0.0568624	0.266667	0.057735	0	0	0.68189	0.00676
23.6667	0.06	0.01	20.8667	0.064291	0.3	3.39935e-16	0	0	0.68527	0.00676
23.8333	0.06	0.01	20.8467	0.0723418	0.3	3.39935e-16	0	0	0.687805	0.007605
24	0.0566667	0.011547	20.8667	0.064291	0.3	3.39935e-16	0	0	0.691185	0.004225
24.1667	0.0633333	0.0057735	20.86	0.072111	0.3	3.39935e-16	0	0	0.696255	0.004225
24.3333	0.0566667	0.0057735	20.8733	0.070946	0.3	3.39935e-16	0	0	0.697945	0.004225
24.5	0.06	0.01	20.86	0.0556776	0.3	3.39935e-16	0	0	0.701325	0.004225
24.6667	0.0566667	0.011547	20.8533	0.051316	0.3	3.39935e-16	0	0	0.703015	0.002535
24.8333	0.0633333	0.0057735	20.8767	0.0702377	0.3	3.39935e-16	0	0	0.70893	0.00169
25	0.0666667	0.0057735	20.87	0.0818535	0.3	3.39935e-16	0	0	0.713155	0.000845
25.1667	0.0633333	0.0057735	20.8633	0.0776745	0.3	3.39935e-16	0	0	0.714	0
25.3333	0.0633333	0.0057735	20.8667	0.064291	0.3	3.39935e-16	0	0	0.71907	0.00169
25.5	0.0666667	0.0057735	20.86	0.0556776	0.3	3.39935e-16	0	0	0.72245	0.00169
25.6667	0.0666667	0.0057735	20.87	0.072111	0.3	3.39935e-16	0	0	0.724985	0.000845
25.8333	0.0666667	0.0057735	20.87	0.06245	0.3	3.39935e-16	0	0	0.728365	0.002535
26	0.0666667	0.0057735	20.8667	0.0665833	0.333333	0.057735	0	0	0.733435	0.002535
26.1667	0.07	0.01	20.8633	0.0650641	0.333333	0.057735	0	0	0.73428	0.00338
26.3333	0.07	0.01	20.8633	0.0550757	0.333333	0.057735	0	0	0.74442	0.00507
26.5	0.0733333	0.011547	20.87	0.072111	0.333333	0.057735	0	0	0.74611	0.00338
26.6667	0.07	0.01	20.8667	0.0665833	0.333333	0.057735	0	0	0.75118	0.00507
26.8333	0.0766667	0.0057735	20.8667	0.0665833	0.333333	0.057735	0	0	0.75456	0.00676
27	0.0733333	0.011547	20.8567	0.0602771	0.333333	0.057735	0	0	0.762165	0.009295
27.1667	0.0733333	0.011547	20.8633	0.0550757	0.333333	0.057735	0	0	0.7647	0.00845
27.3333	0.0766667	0.0057735	20.8667	0.0602771	0.4	1.22314e-15	0	0	0.77146	0.01352
27.5	0.0733333	0.011547	20.8667	0.0602771	0.4	1.22314e-15	0	0	0.77315	0.01014
27.6667	0.0766667	0.0057735	20.8533	0.0503322	0.4	1.22314e-15	0	0	0.775685	0.009295
27.8333	0.0733333	0.011547	20.86	0.0655744	0.4	1.22314e-15	0	0	0.782445	0.012675
28	0.0766667	0.0057735	20.8667	0.0568624	0.4	1.22314e-15	0	0	0.78667	0.01352
28.1667	0.08	0.01	20.86	0.06	0.4	1.22314e-15	0	0	0.790895	0.014365
28.3333	0.0766667	0.0057735	20.8567	0.0665833	0.4	1.22314e-15	0	0	0.79681	0.0169
28.5	0.0766667	0.0057735	20.86	0.0655744	0.433333	0.057735	0	0	0.801035	0.017745
28.6667	0.0766667	0.0057735	20.8533	0.070946	0.433333	0.057735	0	0	0.802725	0.016055
28.8333	0.0766667	0.0057735	20.8567	0.0702377	0.433333	0.057735	0	0	0.81033	0.01859
29	0.0766667	0.0057735	20.85	0.052915	0.433333	0.057735	0	0	0.816245	0.022815
29.1667	0.08	0.01	20.8633	0.0650641	0.433333	0.057735	0	0	0.821315	0.024505
29.3333	0.08	0.01	20.86	0.0655744	0.433333	0.057735	0	0	0.826385	0.026195
29.5	0.08	0.01	20.86	0.07	0.433333	0.057735	0	0	0.83061	0.02704
29.6667	0.08	0.01	20.8567	0.0472582	0.433333	0.057735	0	0	0.833145	0.027885
29.8333	0.08	0.01	20.8533	0.070946	0.433333	0.057735	0	0	0.839905	0.031265
30	0.0833333	0.011547	20.8533	0.061101	0.433333	0.057735	0	0	0.846665	0.032955
30.1667	0.08	0.01	20.8567	0.0602771	0.433333	0.057735	0	0	0.84751	0.03042
30.3333	0.0833333	0.011547	20.8567	0.0602771	0.433333	0.057735	0	0	0.853425	0.032955
30.5	0.0866667	0.0057735	20.85	0.072111	0.533333	0.057735	0	0	0.85765	0.0338
30.6667	0.0866667	0.0152753	20.8567	0.0702377	0.533333	0.057735	0	0	0.861875	0.034645
30.8333	0.09	0.01	20.8567	0.0702377	0.533333	0.057735	0	0	0.86779	0.03549
31	0.09	0.01	20.8567	0.0602771	0.533333	0.057735	0	0	0.87117	0.03718
31.1667	0.0866667	0.0057735	20.8567	0.0602771	0.533333	0.057735	0	0	0.87455	0.03549
31.3333	0.09	0.01	20.8533	0.0650641	0.533333	0.057735	0	0	0.88131	0.03887
31.5	0.09	0.01	20.8533	0.0550757	0.533333	0.057735	0	0	0.88638	0.04056
31.6667	0.09	0.01	20.85	0.0655744	0.533333	0.057735	0	0	0.887225	0.038025
31.8333	0.0866667	0.0152753	20.85	0.0556776	0.533333	0.057735	0	0	0.89314	0.03887
32	0.09	0.01	20.8433	0.0650641	0.533333	0.057735	0	0	0.8999	0.04225
32.1667	0.09	0.01	20.85	0.0556776	0.533333	0.057735	0	0	0.90497	0.04394
32.3333	0.09	0.01	20.8533	0.070946	0.566667	0.11547	0	0	0.909195	0.044785
32.5	0.09	0.01	20.8567	0.0602771	0.633333	0.11547	0	0	0.91342	0.04394
32.6667	0.0933333	0.0152753	20.8533	0.061101	0.666667	0.152753	0	0	0.92018	0.04563
32.8333	0.09	0.01	20.85	0.0556776	0.666667	0.152753	0	0	0.92525	0.04732
33	0.09	0.01	20.85	0.06245	0.733333	0.152753	0	0	0.92525	0.04563
33.1667	0.0966667	0.0152753	20.8533	0.061101	0.733333	0.152753	0	0	0.932855	0.048165
33.3333	0.0966667	0.011547	20.84	0.07	0.733333	0.152753	0	0	0.937925	0.048165
33.5	0.0966667	0.0152753	20.8433	0.0585947	0.733333	0.152753	0	0	0.944685	0.051545
33.6667	0.0966667	0.0152753	20.8467	0.0665833	0.766667	0.208167	0	0	0.948065	0.049855
33.8333	0.1	0.01	20.8367	0.0602771	0.766667	0.208167	0	0	0.956515	0.054925
34	0.0966667	0.0057735	20.8367	0.0650641	0.866667	0.305505	0	0	0.963275	0.054925
34.1667	0.0966667	0.0152753	20.8467	0.0550757	0.866667	0.305505	0	0	0.96581	0.05577
34.3333	0.1	0.01	20.8533	0.0650641	0.866667	0.305505	0	0	0.97088	0.05746
34.5	0.1	0.01	20.85	0.06	0.866667	0.305505	0	0	0.97426	0.05577
34.6667	0.103333	0.0152753	20.8467	0.0568624	0.866667	0.305505	0	0	0.97933	0.05746
34.8333	0.103333	0.0152753	20.8467	0.0665833	0.866667	0.305505	0	0	0.98271	0.05746
35	0.103333	0.0152753	20.84	0.072111	0.866667	0.305505	0	0	0.98778	0.05915
35.1667	0.103333	0.0152753	20.83	0.0655744	0.9	0.264575	0	0	0.990315	0.058305
35.3333	0.103333	0.0152753	20.8367	0.0763763	0.9	0.264575	0	0	0.99961	0.06084
35.5	0.103333	0.0152753	20.84	0.0655744	0.933333	0.251661	0	0	1.00299	0.06253
35.6667	0.103333	0.0152753	20.83	0.072111	0.966667	0.305505	0	0	1.00637	0.06084
35.8333	0.11	0.01	20.8367	0.064291	0.966667	0.305505	0	0	1.01144	0.0676
36	0.11	0.01	20.84	0.0754983	0.966667	0.305505	0	0	1.01059	0.061685
36.1667	0.113333	0.0152753	20.8333	0.0585947	0.966667	0.305505	0	0	1.01566	0.059995
36.3333	0.113333	0.0152753	20.8433	0.0750555	0.966667	0.305505	0	0	1.02242	0.063375
36.5	0.113333	0.0152753	20.83	0.0655744	0.966667	0.305505	0	0	1.03003	0.06591
36.6667	0.113333	0.0152753	20.8333	0.0680686	0.966667	0.305505	0	0	1.03341	0.0676
36.8333	0.113333	0.0152753	20.8333	0.061101	1	0.3	0	0	1.04017	0.0676
37	0.113333	0.0152753	20.8433	0.0680686	1.03333	0.251661	0	0	1.04186	0.0676
37.1667	0.113333	0.0152753	20.84	0.072111	1.03333	0.251661	0	0	1.04524	0.0676
37.3333	0.113333	0.0152753	20.83	0.06245	1.03333	0.251661	0	0	1.05538	0.07267
37.5	0.113333	0.0152753	20.83	0.0655744	1.03333	0.251661	0	0	1.05707	0.06929
37.6667	0.113333	0.0152753	20.8333	0.0776745	1.06667	0.305505	0	0	1.06467	0.070135
37.8333	0.116667	0.0208167	20.83	0.07	1.06667	0.305505	0	0	1.07228	0.07267
38	0.113333	0.0152753	20.8267	0.0665833	1.06667	0.305505	0	0	1.07988	0.076895
38.1667	0.113333	0.0152753	20.8233	0.061101	1.06667	0.305505	0	0	1.08326	0.076895
38.3333	0.113333	0.0152753	20.83	0.0754983	1.1	0.3	0	0	1.09002	0.078585
38.5	0.113333	0.0152753	20.8333	0.085049	1.1	0.3	0	0	1.09847	0.081965
38.6667	0.113333	0.0152753	20.8267	0.0665833	1.1	0.3	0	0	1.10185	0.083655
38.8333	0.12	0.02	20.8333	0.0680686	1.1	0.3	0	0	1.10692	0.083655
39	0.116667	0.0208167	20.8267	0.0763763	1.13333	0.251661	0	0	1.11537	0.088725
39.1667	0.116667	0.0208167	20.8267	0.0702377	1.13333	0.251661	0	0	1.1196	0.08957
39.3333	0.12	0.02	20.8233	0.070946	1.13333	0.251661	0	0	1.12298	0.08619
39.5	0.12	0.02	20.8267	0.0665833	1.2	0.3	0	0	1.13058	0.090415
39.6667	0.116667	0.0152753	20.8233	0.0757188	1.2	0.3	0	0	1.13312	0.08957
39.8333	0.123333	0.0152753	20.82	0.0754983	1.2	0.3	0	0	1.14157	0.09295
40	0.116667	0.0208167	20.82	0.0781025	1.2	0.3	0	0	1.14579	0.093795
40.1667	0.12	0.02	20.8233	0.0680686	1.2	0.3	0	0	1.15087	0.093795
40.3333	0.12	0.02	20.8233	0.0665833	1.2	0.3	0	0	1.16016	0.09802
40.5	0.126667	0.0208167	20.8233	0.070946	1.23333	0.251661	0	0	1.161	0.095485
40.6667	0.126667	0.0208167	20.8333	0.0680686	1.26667	0.251661	0	0	1.16861	0.09802
40.8333	0.126667	0.0208167	20.8133	0.0585947	1.26667	0.251661	0	0	1.16945	0.095485
41	0.12	0.02	20.8267	0.0737111	1.26667	0.251661	0	0	1.1779	0.100555
41.1667	0.126667	0.0208167	20.82	0.0793725	1.3	0.3	0	0	1.18466	0.103935
41.3333	0.123333	0.0152753	20.8233	0.070946	1.3	0.3	0	0	1.18551	0.1014
41.5	0.126667	0.0208167	20.8233	0.0776745	1.3	0.3	0	0	1.1948	0.105625
41.6667	0.123333	0.0152753	20.8233	0.0650641	1.3	0.3	0	0	1.19734	0.10309
41.8333	0.126667	0.0208167	20.8267	0.0665833	1.33333	0.305505	0	0	1.2041	0.10647
42	0.123333	0.0152753	20.8233	0.0680686	1.36667	0.251661	0	0	1.21001	0.107315
42.1667	0.126667	0.0208167	20.8233	0.0680686	1.36667	0.251661	0	0	1.21339	0.105625
42.3333	0.126667	0.0208167	20.8133	0.061101	1.36667	0.251661	0	0	1.21762	0.10647
42.5	0.126667	0.0208167	20.8167	0.0665833	1.4	0.3	0	0	1.22438	0.10816
42.6667	0.13	0.0264575	20.8133	0.061101	1.4	0.3	0	0	1.23114	0.10985
42.8333	0.126667	0.0208167	20.8233	0.0680686	1.43333	0.305505	0	0	1.23367	0.109005
43	0.126667	0.0208167	20.82	0.0754983	1.43333	0.305505	0	0	1.2379	0.10985
43.1667	0.133333	0.023094	20.82	0.06245	1.43333	0.305505	0	0	1.24804	0.11661
43.3333	0.133333	0.0251661	20.8233	0.0680686	1.43333	0.305505	0	0	1.24804	0.11323
43.5	0.136667	0.0208167	20.82	0.0655744	1.46667	0.251661	0	0	1.25311	0.11323
43.6667	0.136667	0.0208167	20.8167	0.0568624	1.46667	0.251661	0	0	1.26071	0.115765
43.8333	0.133333	0.0251661	20.8167	0.0602771	1.46667	0.251661	0	0	1.26409	0.117455
44	0.136667	0.0208167	20.82	0.0556776	1.53333	0.305505	0	0	1.27085	0.114075
44.1667	0.136667	0.0208167	20.82	0.06245	1.53333	0.305505	0	0	1.27677	0.11999
44.3333	0.136667	0.0208167	20.8167	0.064291	1.53333	0.305505	0	0	1.28099	0.119145
44.5	0.14	0.0264575	20.8133	0.0650641	1.53333	0.305505	0	0	1.28775	0.122525
44.6667	0.136667	0.0208167	20.8133	0.0585947	1.56667	0.251661	0	0	1.29367	0.12337
44.8333	0.14	0.0264575	20.8233	0.061101	1.56667	0.251661	0	0	1.29621	0.122525
45	0.136667	0.0208167	20.8167	0.0665833	1.6	0.264575	0	0	1.30296	0.124215
45.1667	0.136667	0.0208167	20.8267	0.0650641	1.6	0.264575	0	0	1.31057	0.12844
45.3333	0.14	0.0264575	20.8267	0.0665833	1.63333	0.305505	0	0	1.31479	0.127595
45.5	0.14	0.0264575	20.8133	0.0680686	1.63333	0.305505	0	0	1.32155	0.127595
45.6667	0.143333	0.023094	20.8167	0.0503322	1.63333	0.305505	0	0	1.32747	0.13013
45.8333	0.143333	0.023094	20.8167	0.0665833	1.63333	0.305505	0	0	1.33423	0.13351
46	0.14	0.0264575	20.8167	0.0503322	1.7	0.264575	0	0	1.33592	0.13182
46.1667	0.143333	0.023094	20.8133	0.061101	1.7	0.264575	0	0	1.34437	0.1352
46.3333	0.14	0.0264575	20.8133	0.061101	1.73333	0.305505	0	0	1.35535	0.129285
46.5	0.143333	0.023094	20.8167	0.0568624	1.73333	0.305505	0	0	1.35366	0.137735
46.6667	0.143333	0.023094	20.82	0.07	1.73333	0.305505	0	0	1.35958	0.13858
46.8333	0.143333	0.023094	20.82	0.0556776	1.76667	0.321455	0	0	1.36465	0.14027
47	0.143333	0.023094	20.8167	0.0602771	1.76667	0.321455	0	0	1.36972	0.14027
47.1667	0.15	0.0264575	20.8233	0.070946	1.76667	0.321455	0	0	1.37732	0.142805
47.3333	0.15	0.0264575	20.8167	0.0665833	1.8	0.264575	0	0	1.3807	0.142805
47.5	0.15	0.0264575	20.8133	0.061101	1.83333	0.305505	0	0	1.38662	0.14534
47.6667	0.15	0.0264575	20.8167	0.0635085	1.83333	0.305505	0	0	1.39253	0.146185
47.8333	0.15	0.0264575	20.8067	0.0723418	1.86667	0.321455	0	0	1.39929	0.147875
48	0.15	0.0264575	20.8233	0.061101	1.86667	0.321455	0	0	1.40859	0.14534
48.1667	0.15	0.0264575	20.8033	0.0665833	1.86667	0.321455	0	0	1.41028	0.1521
48.3333	0.156667	0.0288675	20.8133	0.061101	1.9	0.360555	0	0	1.41535	0.1521
48.5	0.15	0.0264575	20.8133	0.061101	1.93333	0.305505	0	0	1.4238	0.16562
48.6667	0.153333	0.023094	20.83	0.0818535	1.93333	0.305505	0	0	1.43309	0.166465
48.8333	0.156667	0.0288675	20.8233	0.0680686	1.96667	0.321455	0	0	1.43563	0.16562
49	0.156667	0.0288675	20.8167	0.0737111	1.96667	0.321455	0	0	1.43816	0.164775
49.1667	0.16	0.0264575	20.8133	0.0680686	1.96667	0.321455	0	0	1.44999	0.169845
49.3333	0.156667	0.0288675	20.81	0.072111	1.96667	0.321455	0	0	1.4576	0.169
49.5	0.156667	0.0288675	20.8233	0.070946	2	0.360555	0	0	1.46013	0.166465
49.6667	0.156667	0.0288675	20.8167	0.0503322	2.06667	0.321455	0	0	1.46774	0.17069
49.8333	0.156667	0.0288675	20.82	0.06245	2.06667	0.321455	0	0	1.47281	0.17238
50	0.156667	0.0288675	20.81	0.07	2.06667	0.321455	0	0	1.47788	0.17407
50.1667	0.16	0.0264575	20.82	0.0655744	2.06667	0.321455	0	0	1.48802	0.17914
50.3333	0.156667	0.0288675	20.8167	0.0723418	2.1	0.360555	0	0	1.48802	0.17576
50.5	0.16	0.0264575	20.82	0.06245	2.13333	0.378594	0	0	1.49394	0.178295
50.6667	0.16	0.0264575	20.82	0.072111	2.13333	0.378594	0	0	1.50154	0.18252
50.8333	0.16	0.0264575	20.8267	0.0665833	2.16667	0.321455	0	0	1.50492	0.18083
51	0.16	0.0264575	20.82	0.06245	2.16667	0.321455	0	0	1.51168	0.18252
51.1667	0.163333	0.0321455	20.8167	0.064291	2.16667	0.321455	0	0	1.5159	0.185055
51.3333	0.166667	0.0288675	20.8133	0.0680686	2.16667	0.321455	0	0	1.52266	0.186745
51.5	0.163333	0.0321455	20.8167	0.064291	2.23333	0.378594	0	0	1.52942	0.188435
51.6667	0.166667	0.0288675	20.83	0.0655744	2.23333	0.378594	0	0	1.53365	0.19266
51.8333	0.166667	0.0288675	20.8233	0.0680686	2.23333	0.378594	0	0	1.53872	0.19266
52	0.163333	0.023094	20.83	0.0754983	2.26667	0.321455	0	0	1.54041	0.19266
52.1667	0.166667	0.0288675	20.8267	0.064291	2.26667	0.321455	0	0	1.54886	0.19097
52.3333	0.17	0.0264575	20.8267	0.0665833	2.3	0.34641	0	0	1.54548	0.18421
52.5	0.17	0.0264575	20.8333	0.0680686	2.33333	0.378594	0	0	1.54548	0.17914
52.6667	0.166667	0.0288675	20.8267	0.0568624	2.33333	0.378594	0	0	1.55393	0.18083
52.8333	0.176667	0.0288675	20.83	0.0793725	2.33333	0.378594	0	0	1.56069	0.18252
53	0.176667	0.0288675	20.8267	0.0665833	2.36667	0.321455	0	0	1.56998	0.185055
53.1667	0.173333	0.023094	20.8233	0.0680686	2.4	0.34641	0	0	1.57421	0.1859
53.3333	0.176667	0.0288675	20.82	0.072111	2.4	0.34641	0	0	1.58181	0.188435
53.5	0.176667	0.0288675	20.83	0.0655744	2.43333	0.378594	0	0	1.58519	0.188435
53.6667	0.176667	0.0288675	20.8233	0.070946	2.43333	0.378594	0	0	1.5928	0.19097
53.8333	0.176667	0.0288675	20.81	0.06245	2.43333	0.378594	0	0	1.6004	0.196885
54	0.176667	0.0288675	20.81	0.07	2.46667	0.404145	0	0	1.60294	0.19266
54.1667	0.176667	0.0288675	20.83	0.0608276	2.5	0.34641	0	0	1.59787	0.18928
54.3333	0.18	0.0264575	20.8233	0.080829	2.5	0.34641	0	0	1.60716	0.190125
54.5	0.176667	0.0288675	20.8233	0.0776745	2.53333	0.378594	0	0	1.61308	0.19097
54.6667	0.176667	0.0288675	20.8267	0.064291	2.53333	0.378594	0	0	1.62068	0.193505
54.8333	0.18	0.0264575	20.8267	0.064291	2.56667	0.404145	0	0	1.62744	0.195195
55	0.18	0.0264575	20.8333	0.0585947	2.56667	0.404145	0	0	1.62237	0.191815
55.1667	0.176667	0.0288675	20.8333	0.070946	2.6	0.34641	0	0	1.63589	0.193505
55.3333	0.18	0.0264575	20.82	0.072111	2.63333	0.378594	0	0	1.64181	0.19435
55.5	0.18	0.0264575	20.82	0.072111	2.63333	0.378594	0	0	1.64941	0.198575
55.6667	0.176667	0.0288675	20.8233	0.070946	2.66667	0.404145	0	0	1.65448	0.198575
55.8333	0.183333	0.0321455	20.82	0.072111	2.66667	0.404145	0	0	1.66462	0.203645
56	0.18	0.034641	20.8233	0.0680686	2.66667	0.404145	0	0	1.66716	0.20111
56.1667	0.183333	0.023094	20.8233	0.061101	2.7	0.34641	0	0	1.67392	0.20111
56.3333	0.18	0.0264575	20.83	0.0608276	2.73333	0.378594	0	0	1.67645	0.200265
56.5	0.18	0.0264575	20.8167	0.0763763	2.76667	0.404145	0	0	1.68828	0.207025
56.6667	0.183333	0.0321455	20.8133	0.070946	2.76667	0.404145	0	0	1.69251	0.20787
56.8333	0.183333	0.0321455	20.8233	0.0776745	2.76667	0.404145	0	0	1.69842	0.210405
57	0.186667	0.0288675	20.82	0.06245	2.76667	0.404145	0	0	1.70434	0.21294
57.1667	0.186667	0.0288675	20.83	0.0608276	2.83333	0.378594	0	0	1.70687	0.217165
57.3333	0.18	0.0264575	20.81	0.072111	2.86667	0.404145	0	0	1.71194	0.220545
57.5	0.183333	0.0321455	20.81	0.0655744	2.86667	0.404145	0	0	1.72969	0.23322
57.6667	0.183333	0.0321455	20.8133	0.0585947	2.86667	0.404145	0	0	1.72969	0.22815
57.8333	0.18	0.034641	20.82	0.072111	2.86667	0.404145	0	0	1.72884	0.225615
58	0.183333	0.0321455	20.8233	0.0776745	2.9	0.43589	0	0	1.7356	0.225615
58.1667	0.186667	0.0288675	20.8233	0.0665833	2.96667	0.404145	0	0	1.74405	0.234065
58.3333	0.183333	0.023094	20.8167	0.0702377	2.96667	0.404145	0	0	1.75081	0.232375
58.5	0.186667	0.0288675	20.8167	0.0602771	2.96667	0.404145	0	0	1.76095	0.235755
58.6667	0.186667	0.0288675	20.82	0.072111	2.96667	0.404145	0	0	1.76095	0.234065
58.8333	0.19	0.0264575	20.8233	0.070946	3	0.43589	0	0	1.7787	0.24674
59	0.186667	0.0288675	20.8233	0.0680686	3.06667	0.404145	0	0	1.78461	0.250965
59.1667	0.183333	0.023094	20.83	0.0556776	3.06667	0.404145	0	0	1.77785	0.244205
59.3333	0.186667	0.0288675	20.83	0.0556776	3.06667	0.404145	0	0	1.78377	0.23998
59.5	0.183333	0.023094	20.82	0.06245	3.06667	0.404145	0	0	1.79982	0.250965
59.6667	0.186667	0.0288675	20.8133	0.061101	3.1	0.43589	0	0	1.81081	0.25688
59.8333	0.186667	0.0288675	20.8167	0.0665833	3.13333	0.46188	0	0	1.82179	0.264485
60	0.183333	0.023094	20.82	0.06245	3.16667	0.404145	0	0	1.82686	0.262795
60.1667	0.183333	0.023094	20.8267	0.0929157	3.16667	0.404145	0	0	1.83531	0.262795
60.3333	0.183333	0.023094	20.8167	0.0602771	3.16667	0.404145	0	0	1.84207	0.264485
60.5	0.183333	0.023094	20.8133	0.061101	3.2	0.43589	0	0	1.84883	0.262795
60.6667	0.186667	0.0288675	20.81	0.06245	3.23333	0.46188	0	0	1.8539	0.262795
60.8333	0.183333	0.023094	20.81	0.06245	3.23333	0.46188	0	0	1.8632	0.26702
61	0.183333	0.023094	20.8067	0.0665833	3.26667	0.404145	0	0	1.8632	0.26364
61.1667	0.183333	0.023094	20.81	0.06245	3.26667	0.404145	0	0	1.86911	0.266175
61.3333	0.183333	0.023094	20.8033	0.0680686	3.3	0.43589	0	0	1.87587	0.267865
61.5	0.183333	0.023094	20.8033	0.0680686	3.33333	0.46188	0	0	1.88432	0.271245
61.6667	0.183333	0.023094	20.8033	0.0776745	3.33333	0.46188	0	0	1.88601	0.272935
61.8333	0.183333	0.023094	20.8033	0.0680686	3.36667	0.404145	0	0	1.89193	0.27209
62	0.183333	0.023094	20.8033	0.0680686	3.36667	0.404145	0	0	1.897	0.27378
62.1667	0.18	0.0264575	20.8033	0.0680686	3.4	0.43589	0	0	1.90376	0.27547
62.3333	0.183333	0.023094	20.8	0.072111	3.43333	0.46188	0	0	1.90967	0.278005
62.5	0.186667	0.0288675	20.7967	0.0763763	3.43333	0.46188	0	0	1.90967	0.271245
62.6667	0.18	0.0264575	20.8033	0.0680686	3.46667	0.404145	0	0	1.91643	0.274625
62.8333	0.183333	0.023094	20.8	0.072111	3.5	0.43589	0	0	1.9215	0.274625
63	0.186667	0.0288675	20.8	0.0655744	3.5	0.43589	0	0	1.92657	0.276315
63.1667	0.186667	0.0288675	20.8	0.06245	3.53333	0.46188	0	0	1.93418	0.27885
63.3333	0.186667	0.0288675	20.7933	0.070946	3.53333	0.46188	0	0	1.93502	0.272935
63.5	0.186667	0.0288675	20.8033	0.061101	3.56667	0.404145	0	0	1.94347	0.279695
63.6667	0.186667	0.0288675	20.8067	0.0665833	3.6	0.43589	0	0	1.9477	0.28054
63.8333	0.186667	0.0288675	20.8	0.06245	3.6	0.43589	0	0	1.95023	0.276315
64	0.186667	0.0288675	20.8	0.06245	3.63333	0.46188	0	0	1.95699	0.279695
64.1667	0.183333	0.0321455	20.7933	0.0680686	3.63333	0.46188	0	0	1.9646	0.28223
64.3333	0.186667	0.0288675	20.8033	0.0680686	3.63333	0.46188	0	0	1.96713	0.281385
64.5	0.186667	0.0288675	20.8	0.06245	3.7	0.43589	0	0	1.9722	0.281385
64.6667	0.186667	0.0288675	20.8	0.072111	3.7	0.43589	0	0	1.97643	0.28392
64.8333	0.186667	0.0288675	20.8033	0.0776745	3.73333	0.46188	0	0	1.98403	0.288145
65	0.186667	0.0288675	20.8067	0.0737111	3.73333	0.46188	0	0	1.99079	0.289835
65.1667	0.183333	0.0321455	20.8067	0.064291	3.76667	0.493288	0	0	1.99502	0.28899
65.3333	0.186667	0.0288675	20.8	0.06245	3.8	0.43589	0	0	1.99502	0.28561
65.5	0.186667	0.0288675	20.8	0.07	3.83333	0.46188	0	0	2.00685	0.29406
65.6667	0.186667	0.0288675	20.7967	0.0665833	3.83333	0.46188	0	0	2.00094	0.286455
65.8333	0.186667	0.0288675	20.8	0.06245	3.83333	0.46188	0	0	2.01361	0.29406
66	0.186667	0.0288675	20.7967	0.0665833	3.86667	0.493288	0	0	2.0153	0.29406
66.1667	0.183333	0.023094	20.7967	0.0665833	3.86667	0.493288	0	0	2.02037	0.29575
66.3333	0.183333	0.023094	20.7933	0.070946	3.93333	0.46188	0	0	2.0229	0.294905
66.5	0.183333	0.023094	20.7933	0.070946	3.93333	0.46188	0	0	2.02966	0.298285
66.6667	0.183333	0.023094	20.8067	0.064291	3.93333	0.46188	0	0	2.03558	0.30082
66.8333	0.183333	0.023094	20.8033	0.0680686	3.96667	0.493288	0	0	2.03727	0.29744
67	0.183333	0.023094	20.8	0.072111	3.96667	0.493288	0	0	2.04234	0.30251
67.1667	0.183333	0.023094	20.81	0.06245	4	0.43589	0	0	2.04826	0.305045
67.3333	0.176667	0.0208167	20.7967	0.0737111	4.03333	0.46188	0	0	2.04995	0.301665
67.5	0.18	0.0173205	20.7933	0.0680686	4.03333	0.46188	0	0	2.05417	0.3042
67.6667	0.183333	0.0152753	20.8	0.0655744	4.06667	0.493288	0	0	2.05586	0.3042
67.8333	0.18	0.0173205	20.8	0.072111	4.06667	0.493288	0	0	2.06008	0.305045
68	0.18	0.0173205	20.7967	0.0665833	4.06667	0.493288	0	0	2.05924	0.30251
68.1667	0.176667	0.011547	20.8033	0.061101	4.13333	0.46188	0	0	2.06684	0.305045
68.3333	0.18	0.01	20.8033	0.051316	4.13333	0.46188	0	0	2.06938	0.30589
68.5	0.176667	0.011547	20.8	0.072111	4.13333	0.46188	0	0	2.0736	0.305045
68.6667	0.18	0.01	20.8067	0.0568624	4.13333	0.46188	0	0	2.07783	0.30758
68.8333	0.176667	0.0057735	20.8033	0.0680686	4.16667	0.493288	0	0	2.07867	0.301665
69	0.18	0.01	20.8033	0.070946	4.23333	0.46188	0	0	2.08036	0.299975
69.1667	0.176667	0.0057735	20.8067	0.0602771	4.23333	0.46188	0	0	2.08374	0.301665
69.3333	0.17	0	20.8067	0.0602771	4.23333	0.46188	0	0	2.08543	0.299975
69.5	0.173333	0.0057735	20.8033	0.0650641	4.23333	0.46188	0	0	2.08797	0.29913
69.6667	0.173333	0.0057735	20.8067	0.0665833	4.23333	0.46188	0	0	2.08797	0.29575
69.8333	0.173333	0.0057735	20.8033	0.070946	4.3	0.43589	0	0	2.09388	0.296595
70	0.17	0.01	20.8	0.06245	4.3	0.43589	0	0	2.0905	0.291525
70.1667	0.17	0.01	20.8067	0.0702377	4.3	0.43589	0	0	2.09304	0.29068
70.3333	0.166667	0.0152753	20.81	0.07	4.3	0.43589	0	0	2.09642	0.28899
70.5	0.166667	0.023094	20.8033	0.0702377	4.3	0.43589	0	0	2.09727	0.286455
70.6667	0.16	0.0173205	20.81	0.0754983	4.33333	0.472582	0	0	2.09726	0.283075
70.8333	0.163333	0.0208167	20.7967	0.0665833	4.4	0.43589	0	0	2.0998	0.28054
71	0.16	0.0264575	20.8067	0.0650641	4.4	0.43589	0	0	2.09726	0.274625
71.1667	0.16	0.0264575	20.8167	0.0503322	4.4	0.43589	0	0	2.09811	0.27209
71.3333	0.156667	0.023094	20.81	0.06	4.4	0.43589	0	0	2.09811	0.2704
71.5	0.153333	0.0288675	20.8133	0.0702377	4.43333	0.472582	0	0	2.09642	0.26364
71.6667	0.156667	0.0321455	20.8133	0.0702377	4.43333	0.472582	0	0	2.09642	0.26026
71.8333	0.156667	0.0321455	20.81	0.06	4.46667	0.416333	0	0	2.09388	0.259415
72	0.156667	0.0321455	20.82	0.0655744	4.46667	0.416333	0	0	2.09811	0.25857
72.1667	0.156667	0.0321455	20.8133	0.0602771	4.46667	0.416333	0	0	2.09895	0.259415
72.3333	0.156667	0.0321455	20.82	0.0754983	4.5	0.458258	0	0	2.09811	0.25519
72.5	0.156667	0.0321455	20.82	0.0655744	4.5	0.458258	0	0	2.09727	0.252655
72.6667	0.156667	0.0404145	20.8233	0.0665833	4.5	0.458258	0	0	2.09896	0.250965
72.8333	0.153333	0.0378594	20.8233	0.0665833	4.53333	0.404145	0	0	2.09896	0.249275
73	0.156667	0.0321455	20.8267	0.0650641	4.56667	0.450925	0	0	2.09557	0.244205
73.1667	0.153333	0.0288675	20.8233	0.0665833	4.56667	0.450925	0	0	2.09557	0.245895
73.3333	0.156667	0.0321455	20.8233	0.0702377	4.56667	0.450925	0	0	2.09304	0.23998
73.5	0.156667	0.0321455	20.8333	0.0665833	4.56667	0.450925	0	0	2.08797	0.22815
73.6667	0.156667	0.0321455	20.82	0.072111	4.56667	0.450925	0	0	2.08881	0.228995
73.8333	0.153333	0.0305505	20.83	0.0754983	4.56667	0.450925	0	0	2.09304	0.23153
74	0.153333	0.0305505	20.8367	0.0650641	4.6	0.5	0	0	2.09558	0.232375
74.1667	0.153333	0.0305505	20.8267	0.070946	4.6	0.5	0	0	2.09642	0.22815
74.3333	0.153333	0.0305505	20.8367	0.0665833	4.63333	0.450925	0	0	2.10403	0.234065
74.5	0.153333	0.0305505	20.8333	0.0503322	4.63333	0.450925	0	0	2.11416	0.244205
74.6667	0.153333	0.0305505	20.83	0.06245	4.63333	0.450925	0	0	2.10825	0.23322
74.8333	0.15	0.03	20.8233	0.0503322	4.66667	0.503322	0	0	2.1074	0.225615
75	0.153333	0.0251661	20.8267	0.0585947	4.66667	0.503322	0	0	2.11754	0.227305
75.1667	0.15	0.02	20.83	0.0556776	4.66667	0.503322	0	0	2.11416	0.220545
75.3333	0.146667	0.0251661	20.8233	0.0550757	4.66667	0.503322	0	0	2.11416	0.218855
75.5	0.15	0.02	20.8233	0.0665833	4.66667	0.503322	0	0	2.11247	0.218855
75.6667	0.15	0.02	20.82	0.0655744	4.66667	0.503322	0	0	2.11163	0.21801
75.8333	0.146667	0.0208167	20.83	0.0556776	4.7	0.556776	0	0	2.11585	0.222235
76	0.146667	0.0208167	20.8333	0.0602771	4.7	0.556776	0	0	2.11416	0.220545
76.1667	0.146667	0.0208167	20.8233	0.0503322	4.7	0.556776	0	0	2.11332	0.21801
76.3333	0.15	0.0173205	20.83	0.0556776	4.7	0.556776	0	0	2.1074	0.217165
76.5	0.146667	0.0208167	20.83	0.0655744	4.73333	0.51316	0	0	2.10572	0.222235
76.6667	0.146667	0.0208167	20.84	0.04	4.73333	0.51316	0	0	2.09895	0.220545
76.8333	0.146667	0.0208167	20.8333	0.0568624	4.73333	0.51316	0	0	2.09726	0.218855
77	0.146667	0.0208167	20.82	0.0556776	4.73333	0.51316	0	0	2.09219	0.215475
77.1667	0.146667	0.0208167	20.83	0.0556776	4.76667	0.568624	0	0	2.08712	0.212095
77.3333	0.146667	0.0152753	20.8333	0.0550757	4.76667	0.568624	0	0	2.08881	0.213785
77.5	0.15	0.02	20.83	0.0556776	4.76667	0.568624	0	0	2.08628	0.21125
77.6667	0.15	0.02	20.8233	0.0550757	4.76667	0.568624	0	0	2.08881	0.215475
77.8333	0.146667	0.0152753	20.8333	0.0650641	4.76667	0.568624	0	0	2.09219	0.217165
78	0.146667	0.0152753	20.8267	0.0650641	4.76667	0.568624	0	0	2.0905	0.212095
78.1667	0.153333	0.011547	20.84	0.0556776	4.76667	0.568624	0	0	2.08543	0.207025
78.3333	0.153333	0.011547	20.8233	0.0702377	4.76667	0.568624	0	0	2.0829	0.20618
78.5	0.153333	0.011547	20.83	0.0655744	4.76667	0.568624	0	0	2.08205	0.205335
78.6667	0.156667	0.0152753	20.84	0.0556776	4.76667	0.568624	0	0	2.08205	0.205335
78.8333	0.156667	0.0152753	20.8467	0.0602771	4.76667	0.568624	0	0	2.08121	0.2028
79	0.156667	0.0152753	20.8367	0.0472582	4.76667	0.568624	0	0	2.07698	0.203645
79.1667	0.16	0.01	20.8367	0.0550757	4.76667	0.568624	0	0	2.07952	0.20787
79.3333	0.16	0.0173205	20.83	0.0655744	4.76667	0.568624	0	0	2.07867	0.205335
79.5	0.16	0.0173205	20.83	0.0655744	4.8	0.6245	0	0	2.07614	0.2028
79.6667	0.163333	0.0152753	20.8267	0.0602771	4.8	0.6245	0	0	2.08374	0.207025
79.8333	0.16	0.0173205	20.8233	0.0550757	4.8	0.6245	0.0333333	0.057735	2.07529	0.208715
80	0.17	0.0173205	20.83	0.07	4.8	0.6245	0.1	0.173205	2.07698	0.203645
80.1667	0.166667	0.0208167	20.8267	0.0602771	4.8	0.6245	0.1	0.173205	2.08459	0.20787
80.3333	0.166667	0.0208167	20.83	0.06245	4.8	0.6245	0.133333	0.23094	2.07614	0.20787
80.5	0.17	0.0264575	20.8133	0.061101	4.8	0.6245	0.133333	0.23094	2.07783	0.20787
80.6667	0.173333	0.0251661	20.8267	0.0832666	4.8	0.6245	0.133333	0.23094	2.08205	0.210405
80.8333	0.176667	0.0305505	20.8267	0.0568624	4.8	0.6245	0.133333	0.23094	2.08712	0.213785
81	0.18	0.03	20.8133	0.070946	4.8	0.6245	0.166667	0.288675	2.08459	0.20956
81.1667	0.183333	0.0251661	20.8133	0.070946	4.8	0.6245	0.166667	0.288675	2.09135	0.20449
81.3333	0.186667	0.0351188	20.8133	0.070946	4.8	0.6245	0.166667	0.288675	2.09727	0.205335
81.5	0.183333	0.0351188	20.8033	0.0873689	4.8	0.6245	0.2	0.34641	2.10065	0.205335
81.6667	0.19	0.03	20.81	0.069282	4.8	0.6245	0.2	0.34641	2.10572	0.205335
81.8333	0.19	0.03	20.8233	0.0585947	4.8	0.6245	0.2	0.34641	2.10909	0.207025
82	0.19	0.03	20.8033	0.080829	4.8	0.6245	0.233333	0.404145	2.11078	0.212095
82.1667	0.196667	0.0351188	20.8	0.07	4.8	0.6245	0.233333	0.404145	2.11754	0.213785
82.3333	0.2	0.0360555	20.8	0.0793725	4.8	0.6245	0.233333	0.404145	2.11839	0.21463
82.5	0.2	0.0360555	20.8	0.0818535	4.8	0.6245	0.333333	0.416333	2.12346	0.21632
82.6667	0.203333	0.0305505	20.8	0.06245	4.8	0.6245	0.333333	0.416333	2.12515	0.21463
82.8333	0.203333	0.0305505	20.8033	0.070946	4.8	0.6245	0.333333	0.416333	2.13022	0.21294
83	0.213333	0.0305505	20.7933	0.0776745	4.8	0.6245	0.366667	0.472582	2.13106	0.213785
83.1667	0.216667	0.0321455	20.8	0.072111	4.8	0.6245	0.4	0.458258	2.13444	0.217165
83.3333	0.216667	0.0321455	20.7867	0.0763763	4.8	0.6245	0.4	0.458258	2.14289	0.222235
83.5	0.223333	0.0288675	20.7933	0.080829	4.8	0.6245	0.433333	0.51316	2.14205	0.21801
83.6667	0.226667	0.0404145	20.7867	0.0832666	4.8	0.6245	0.5	0.556776	2.14797	0.218855
83.8333	0.226667	0.0321455	20.7833	0.0776745	4.8	0.6245	0.533333	0.61101	2.15219	0.21801
84	0.233333	0.0378594	20.79	0.0916515	4.8	0.6245	0.566667	0.602771	2.15135	0.213785
84.1667	0.236667	0.0321455	20.79	0.0818535	4.8	0.6245	0.566667	0.602771	2.15979	0.218855
84.3333	0.24	0.0360555	20.78	0.0754983	4.8	0.6245	0.6	0.655744	2.16909	0.2197
84.5	0.24	0.0360555	20.7767	0.0802081	4.8	0.6245	0.633333	0.650641	2.18092	0.22477
84.6667	0.243333	0.0404145	20.7833	0.0750555	4.8	0.6245	0.7	0.7	2.1843	0.21801
84.8333	0.246667	0.0351188	20.7833	0.0750555	4.8	0.6245	0.7	0.7	2.18514	0.218855
85	0.256667	0.0450925	20.7767	0.085049	4.8	0.6245	0.766667	0.750555	2.19782	0.22646
85.1667	0.26	0.04	20.78	0.08	4.8	0.6245	0.8	0.7	2.20373	0.230685
85.3333	0.263333	0.0404145	20.7833	0.080829	4.8	0.6245	0.9	0.7	2.20711	0.230685
85.5	0.266667	0.0450925	20.7633	0.085049	4.8	0.6245	0.9	0.7	2.21472	0.23322
85.6667	0.27	0.04	20.7667	0.0763763	4.8	0.6245	0.933333	0.702377	2.21472	0.22815
85.8333	0.276667	0.0450925	20.7633	0.080829	4.8	0.6245	1.03333	0.702377	2.21472	0.22139
86	0.283333	0.0450925	20.7533	0.0750555	4.8	0.6245	1.03333	0.702377	2.22824	0.22815
86.1667	0.28	0.0458258	20.7567	0.0802081	4.8	0.6245	1.1	0.754983	2.23922	0.232375
86.3333	0.286667	0.0404145	20.7567	0.0802081	4.8	0.6245	1.16667	0.70946	2.24768	0.234065
86.5	0.293333	0.0416333	20.75	0.08544	4.8	0.6245	1.2	0.754983	2.26626	0.240825
86.6667	0.296667	0.0472582	20.75	0.08	4.8	0.6245	1.26667	0.70946	2.27133	0.237445
86.8333	0.303333	0.0416333	20.7433	0.0802081	4.8	0.6245	1.33333	0.763763	2.27978	0.234065
87	0.306667	0.0472582	20.7433	0.090185	4.8	0.6245	1.4	0.72111	2.29415	0.23491
87.1667	0.31	0.043589	20.74	0.08544	4.8	0.6245	1.53333	0.602771	2.30682	0.235755
87.3333	0.313333	0.0493288	20.7433	0.0802081	4.8	0.6245	1.56667	0.61101	2.3195	0.23491
87.5	0.32	0.0519615	20.7433	0.085049	4.8	0.6245	1.66667	0.61101	2.33386	0.234065
87.6667	0.32	0.0519615	20.7367	0.085049	4.8	0.6245	1.7	0.6245	2.34485	0.23829
87.8333	0.326667	0.046188	20.73	0.08544	4.8	0.6245	1.76667	0.61101	2.34908	0.230685
88	0.33	0.0519615	20.73	0.0818535	4.8	0.6245	1.8	0.6245	2.35921	0.230685
88.1667	0.333333	0.0493288	20.7267	0.0873689	4.8	0.6245	1.9	0.6245	2.3702	0.22815
88.3333	0.34	0.052915	20.73	0.08544	4.8	0.6245	1.96667	0.585947	2.37611	0.225615
88.5	0.343333	0.0585947	20.7233	0.090185	4.8	0.6245	2.03333	0.64291	2.3871	0.22646
88.6667	0.346667	0.0568624	20.7233	0.0929157	4.8	0.6245	2.1	0.608276	2.39471	0.225615
88.8333	0.353333	0.061101	20.72	0.0793725	4.8	0.6245	2.2	0.608276	2.40146	0.222235
89	0.356667	0.0568624	20.72	0.0984886	4.8	0.6245	2.26667	0.57735	2.4116	0.222235
89.1667	0.36	0.0556776	20.7267	0.080829	4.8	0.6245	2.33333	0.635085	2.42343	0.222235
89.3333	0.366667	0.0665833	20.7033	0.0960902	4.8	0.6245	2.4	0.608276	2.43188	0.220545
89.5	0.37	0.0655744	20.72	0.0818535	4.8	0.6245	2.46667	0.57735	2.43696	0.212095
89.6667	0.376667	0.0665833	20.7167	0.061101	4.8	0.6245	2.53333	0.550757	2.45385	0.217165
89.8333	0.376667	0.0702377	20.7133	0.0763763	4.8	0.6245	2.63333	0.550757	2.46906	0.217165
90	0.383333	0.0650641	20.71	0.0818535	4.8	0.6245	2.7	0.608276	2.47667	0.21801
90.1667	0.386667	0.0702377	20.7067	0.0945163	4.8	0.6245	2.76667	0.585947	2.48174	0.21125
90.3333	0.393333	0.0702377	20.7067	0.0873689	4.8	0.6245	2.86667	0.585947	2.49104	0.208715
90.5	0.396667	0.0750555	20.7033	0.0814453	4.8	0.6245	2.93333	0.568624	2.50624	0.208715
90.6667	0.4	0.07	20.7133	0.0723418	4.8	0.6245	3.03333	0.568624	2.51385	0.21125
90.8333	0.406667	0.0750555	20.6933	0.0907377	4.8	0.6245	3.1	0.556776	2.52737	0.20787
91	0.406667	0.070946	20.7	0.0818535	4.8	0.6245	3.2	0.556776	2.54004	0.210405
91.1667	0.41	0.0754983	20.7033	0.0737111	4.8	0.6245	3.3	0.6	2.55018	0.208715
91.3333	0.42	0.0754983	20.6867	0.0929157	4.8	0.6245	3.4	0.6	2.55779	0.20618
91.5	0.42	0.0754983	20.6967	0.0757188	4.8	0.6245	3.5	0.6	2.573	0.20618
91.6667	0.426667	0.080829	20.7033	0.0737111	4.8	0.6245	3.56667	0.602771	2.58145	0.20111
91.8333	0.423333	0.0763763	20.69	0.0964365	4.8	0.6245	3.66667	0.602771	2.59666	0.20111
92	0.43	0.08544	20.68	0.0888819	4.8	0.6245	3.73333	0.61101	2.60595	0.198575
92.1667	0.43	0.0818535	20.6967	0.0757188	4.8	0.6245	3.83333	0.61101	2.62032	0.20111
92.3333	0.43	0.0818535	20.68	0.0888819	4.8	0.6245	3.9	0.6245	2.63046	0.19266
92.5	0.44	0.0818535	20.68	0.087178	4.8	0.6245	4	0.6245	2.64736	0.19942
92.6667	0.436667	0.0873689	20.6833	0.0814453	4.8	0.6245	4.1	0.6245	2.66088	0.19773
92.8333	0.443333	0.0832666	20.6867	0.0929157	4.8	0.6245	4.16667	0.64291	2.66848	0.191815
93	0.446667	0.0873689	20.68	0.0866025	4.8	0.6245	4.26667	0.64291	2.68539	0.190125
93.1667	0.45	0.0888819	20.69	0.0781025	4.8	0.6245	4.33333	0.665833	2.68792	0.18252
93.3333	0.453333	0.0929157	20.6833	0.0814453	4.8	0.6245	4.43333	0.665833	2.6989	0.178295
93.5	0.456667	0.0873689	20.68	0.07	4.8	0.6245	4.56667	0.723418	2.7082	0.17069
93.6667	0.456667	0.0945163	20.6767	0.083865	4.8	0.6245	4.63333	0.750555	2.72256	0.169845
93.8333	0.46	0.0888819	20.6833	0.0723418	4.8	0.6245	4.73333	0.750555	2.73778	0.169845
94	0.463333	0.0929157	20.68	0.0781025	4.8	0.6245	4.83333	0.750555	2.74707	0.16224
94.1667	0.466667	0.0945163	20.6767	0.083865	4.8	0.6245	4.93333	0.757188	2.76143	0.161395
94.3333	0.47	0.0888819	20.67	0.087178	4.8	0.6245	5.03333	0.757188	2.77326	0.158015
94.5	0.473333	0.0907377	20.68	0.087178	4.8	0.6245	5.1	0.793725	2.78848	0.159705
94.6667	0.476667	0.0945163	20.67	0.0866025	4.8	0.6245	5.2	0.793725	2.80284	0.16055
94.8333	0.473333	0.0907377	20.67	0.0866025	4.8	0.6245	5.3	0.793725	2.82143	0.16224
95	0.476667	0.0929157	20.67	0.0866025	4.8	0.6245	5.4	0.888819	2.82988	0.15886
95.1667	0.48	0.0964365	20.6633	0.0896289	4.8	0.6245	5.5	0.888819	2.84086	0.151255
95.3333	0.483333	0.0907377	20.6667	0.083865	4.8	0.6245	5.6	0.888819	2.85777	0.152945
95.5	0.486667	0.0929157	20.67	0.0866025	4.8	0.6245	5.7	0.916515	2.8679	0.149565
95.6667	0.486667	0.0929157	20.66	0.0781025	4.8	0.6245	5.8	0.916515	2.88058	0.14534
95.8333	0.486667	0.0929157	20.66	0.087178	4.8	0.6245	5.9	0.916515	2.89832	0.146185
96	0.493333	0.0896289	20.67	0.0866025	4.8	0.6245	5.96667	0.960902	2.91438	0.14534
96.1667	0.49	0.087178	20.6667	0.083865	4.8	0.6245	6.06667	0.960902	2.92874	0.144495
96.3333	0.493333	0.0896289	20.6867	0.083865	4.8	0.6245	6.16667	0.960902	2.93551	0.144495
96.5	0.496667	0.083865	20.6733	0.0896289	4.8	0.6245	6.23333	1.00664	2.9524	0.141115
96.6667	0.49	0.0866025	20.6733	0.080829	4.8	0.6245	6.36667	1.00167	2.96339	0.13858
96.8333	0.496667	0.083865	20.67	0.0781025	4.8	0.6245	6.46667	1.00167	2.97775	0.142805
97	0.496667	0.083865	20.6767	0.0665833	4.8	0.6245	6.53333	1.0504	2.97606	0.146185
97.1667	0.493333	0.080829	20.68	0.0781025	4.8	0.6245	6.63333	1.0504	2.99719	0.13689
97.3333	0.493333	0.0814453	20.6767	0.0750555	4.8	0.6245	6.73333	1.0504	3.01409	0.14027
97.5	0.483333	0.0737111	20.6733	0.0723418	4.8	0.6245	6.8	1.1	3.03014	0.141115
97.6667	0.483333	0.0763763	20.6833	0.0550757	4.8	0.6245	6.9	1.1	3.04028	0.142805
97.8333	0.473333	0.0750555	20.6933	0.0378594	4.8	0.6245	7.03333	1.10151	3.04366	0.149565
98	0.453333	0.083865	20.6867	0.0321455	4.8	0.6245	7.1	1.05357	3.04197	0.163085
98.1667	0.43	0.101489	20.7033	0.0208167	4.8	0.6245	7.13333	1.05987	3.0462	0.18252
98.3333	0.416667	0.120139	20.7033	0.0208167	4.8	0.6245	7.2	1.01489	3.04789	0.18759
98.5	0.416667	0.130128	20.7067	0.0057735	4.8	0.6245	7.26667	0.971253	3.05211	0.185055
98.6667	0.416667	0.130128	20.7133	0.0057735	4.8	0.6245	7.3	0.984886	3.0631	0.18421
98.8333	0.413333	0.125033	20.7167	0.0057735	4.8	0.6245	7.36667	0.945163	3.07493	0.18252
99	0.42	0.12	20.7033	0.011547	4.8	0.6245	7.43333	0.907377	3.09774	0.188435
99.1667	0.42	0.13	20.71	0.01	4.8	0.6245	7.5	0.87178	3.10028	0.18083
99.3333	0.423333	0.125033	20.71	0.01	4.8	0.6245	7.53333	0.896289	3.11887	0.18421
99.5	0.416667	0.125033	20.7133	0.0057735	4.8	0.6245	7.6	0.866025	3.1307	0.18252
99.6667	0.423333	0.120139	20.71	0.01	4.8	0.6245	7.66667	0.83865	3.14084	0.18421
99.8333	0.42	0.12	20.7067	0.0152753	4.8	0.6245	7.7	0.87178	3.15182	0.181675
100	0.416667	0.125033	20.7	0.01	4.8	0.6245	7.76667	0.85049	3.16281	0.18928
100.167	0.413333	0.110151	20.7	0.01	4.8	0.6245	7.83333	0.832666	3.17295	0.19942
100.333	0.416667	0.10504	20.7233	0.0057735	4.8	0.6245	7.9	0.818535	3.19238	0.188435
100.5	0.413333	0.110151	20.7267	0.011547	4.8	0.6245	7.93333	0.862168	3.21182	0.18252
100.667	0.41	0.101489	20.72	0.03	4.8	0.6245	8	0.8544	3.22534	0.18252
100.833	0.406667	0.0873689	20.7233	0.0351188	4.8	0.6245	8.06667	0.85049	3.23717	0.18252
101	0.386667	0.0750555	20.7467	0.0378594	4.8	0.6245	8.06667	0.85049	3.24224	0.18252
101.167	0.37	0.06	20.75	0.0608276	4.8	0.6245	8.13333	0.85049	3.25745	0.18252
101.333	0.346667	0.0723418	20.7433	0.0750555	4.8	0.6245	8.16667	0.802081	3.26759	0.17745
101.5	0.343333	0.0757188	20.7533	0.0757188	4.8	0.6245	8.2	0.754983	3.28111	0.18421
101.667	0.343333	0.0757188	20.7433	0.0585947	4.8	0.6245	8.2	0.754983	3.28956	0.17407
101.833	0.34	0.0793725	20.7533	0.085049	4.8	0.6245	8.23333	0.70946	3.29801	0.19773
102	0.346667	0.0737111	20.7533	0.0929157	4.8	0.6245	8.26667	0.665833	3.31575	0.195195
102.167	0.343333	0.0757188	20.76	0.087178	4.8	0.6245	8.26667	0.665833	3.32674	0.19266
102.333	0.34	0.0781025	20.76	0.0781025	4.8	0.6245	8.3	0.6245	3.33434	0.185055
102.5	0.343333	0.0757188	20.7533	0.083865	4.8	0.6245	8.33333	0.585947	3.34617	0.188435
102.667	0.343333	0.0757188	20.7533	0.0757188	4.8	0.6245	8.36667	0.550757	3.35378	0.19097
102.833	0.346667	0.0737111	20.7467	0.080829	4.8	0.6245	8.36667	0.550757	3.3766	0.188435
103	0.35	0.0793725	20.7633	0.0750555	4.8	0.6245	8.4	0.519615	3.38842	0.193505
103.167	0.346667	0.0814453	20.7567	0.0814453	4.8	0.6245	8.43333	0.493288	3.40617	0.20787
103.333	0.346667	0.0814453	20.7633	0.083865	4.8	0.6245	8.43333	0.493288	3.41293	0.20449
103.5	0.346667	0.0814453	20.76	0.0781025	4.8	0.6245	8.46667	0.472582	3.42053	0.201955
103.667	0.353333	0.0757188	20.75	0.069282	4.8	0.6245	8.5	0.458258	3.42223	0.196885
103.833	0.346667	0.0737111	20.7533	0.0585947	4.8	0.6245	8.5	0.458258	3.44335	0.19097
104	0.346667	0.0737111	20.7633	0.085049	4.8	0.6245	8.53333	0.450925	3.45518	0.20956
104.167	0.35	0.07	20.76	0.07	4.8	0.6245	8.56667	0.450925	3.45687	0.20111
104.333	0.35	0.07	20.76	0.087178	4.8	0.6245	8.56667	0.450925	3.47123	0.212095
104.5	0.346667	0.064291	20.7633	0.057735	4.8	0.6245	8.6	0.458258	3.48391	0.21463
104.667	0.343333	0.0665833	20.7633	0.0757188	4.8	0.6245	8.63333	0.472582	3.49827	0.203645
104.833	0.346667	0.064291	20.7533	0.0757188	4.8	0.6245	8.63333	0.472582	3.50334	0.201955
105	0.343333	0.0585947	20.78	0.07	4.8	0.6245	8.66667	0.493288	3.50926	0.20787
105.167	0.346667	0.064291	20.76	0.0781025	4.8	0.6245	8.66667	0.493288	3.52954	0.22646
105.333	0.343333	0.0585947	20.7633	0.0665833	4.8	0.6245	8.7	0.519615	3.53376	0.225615
105.5	0.34	0.052915	20.76	0.0608276	4.8	0.6245	8.7	0.519615	3.53883	0.222235
105.667	0.33	0.043589	20.76	0.07	4.8	0.6245	8.73333	0.550757	3.55235	0.213785
105.833	0.326667	0.0378594	20.7667	0.064291	4.8	0.6245	8.73333	0.550757	3.57095	0.227305
106	0.316667	0.0208167	20.7667	0.0568624	4.8	0.6245	8.76667	0.585947	3.57855	0.22646
106.167	0.306667	0.0057735	20.7733	0.061101	4.8	0.6245	8.76667	0.585947	3.57432	0.220545
106.333	0.3	0.02	20.7767	0.0550757	4.8	0.6245	8.76667	0.585947	3.58362	0.22477
106.5	0.29	0.0264575	20.7733	0.0665833	4.8	0.6245	8.76667	0.585947	3.58362	0.22308
106.667	0.29	0.0264575	20.7767	0.0450925	4.8	0.6245	8.76667	0.585947	3.59967	0.234065
106.833	0.29	0.0264575	20.78	0.0556776	4.8	0.6245	8.76667	0.585947	3.60728	0.23829
107	0.293333	0.0305505	20.7733	0.0763763	4.8	0.6245	8.76667	0.585947	3.61827	0.244205
107.167	0.293333	0.0288675	20.7833	0.0602771	4.8	0.6245	8.76667	0.585947	3.62587	0.25012
107.333	0.29	0.0264575	20.7833	0.0763763	4.8	0.6245	8.76667	0.585947	3.63178	0.249275
107.5	0.293333	0.0288675	20.7767	0.0550757	4.8	0.6245	8.76667	0.585947	3.64699	0.261105
107.667	0.286667	0.0321455	20.7733	0.0550757	4.8	0.6245	8.76667	0.585947	3.65206	0.259415
107.833	0.286667	0.0321455	20.7733	0.0665833	4.8	0.6245	8.76667	0.585947	3.65967	0.26364
108	0.286667	0.023094	20.7733	0.0602771	4.8	0.6245	8.76667	0.585947	3.66474	0.26026
108.167	0.29	0.0264575	20.77	0.0655744	4.8	0.6245	8.76667	0.585947	3.66643	0.25688
108.333	0.29	0.0264575	20.7733	0.0602771	4.8	0.6245	8.76667	0.585947	3.67234	0.256035
108.5	0.29	0.0264575	20.7767	0.051316	4.8	0.6245	8.76667	0.585947	3.68586	0.264485
108.667	0.29	0.0264575	20.78	0.05	4.8	0.6245	8.76667	0.585947	3.696	0.266175
108.833	0.29	0.0264575	20.7733	0.0503322	4.8	0.6245	8.76667	0.585947	3.69769	0.262795
109	0.29	0.0264575	20.7633	0.0665833	4.8	0.6245	8.76667	0.585947	3.70614	0.267865
109.167	0.29	0.0264575	20.77	0.0655744	4.8	0.6245	8.76667	0.585947	3.72811	0.279695
109.333	0.29	0.0264575	20.7733	0.0568624	4.8	0.6245	8.76667	0.585947	3.73572	0.28054
109.5	0.29	0.0264575	20.7567	0.070946	4.8	0.6245	8.76667	0.585947	3.73741	0.27716
109.667	0.286667	0.023094	20.7733	0.0602771	4.8	0.6245	8.76667	0.585947	3.75008	0.286455
109.833	0.29	0.0264575	20.7667	0.0550757	4.8	0.6245	8.76667	0.585947	3.7636	0.294905
110	0.286667	0.023094	20.7667	0.0650641	4.8	0.6245	8.76667	0.585947	3.76529	0.289835
110.167	0.293333	0.0288675	20.7667	0.070946	4.8	0.6245	8.76667	0.585947	3.77712	0.296595
110.333	0.29	0.0264575	20.7667	0.061101	4.8	0.6245	8.76667	0.585947	3.78219	0.296595
110.5	0.286667	0.023094	20.7667	0.061101	4.8	0.6245	8.76667	0.585947	3.78135	0.29406
110.667	0.286667	0.023094	20.77	0.0556776	4.8	0.6245	8.76667	0.585947	3.78895	0.296595
110.833	0.29	0.0264575	20.7533	0.0763763	4.8	0.6245	8.76667	0.585947	3.7898	0.29744
111	0.29	0.0173205	20.7633	0.0602771	4.8	0.6245	8.76667	0.585947	3.79909	0.305045
111.167	0.286667	0.023094	20.7667	0.0650641	4.8	0.6245	8.76667	0.585947	3.81177	0.31096
111.333	0.29	0.0264575	20.7567	0.070946	4.8	0.6245	8.76667	0.585947	3.81261	0.310115
111.5	0.29	0.0173205	20.76	0.0556776	4.8	0.6245	8.76667	0.585947	3.82022	0.31265
111.667	0.29	0.0173205	20.7633	0.0404145	4.8	0.6245	8.76667	0.585947	3.82867	0.31941
111.833	0.29	0.0264575	20.7633	0.0568624	4.8	0.6245	8.76667	0.585947	3.83627	0.325325
112	0.286667	0.0152753	20.76	0.07	4.8	0.6245	8.76667	0.585947	3.83374	0.31772
112.167	0.29	0.0173205	20.7633	0.0802081	4.8	0.6245	8.76667	0.585947	3.84134	0.321945
112.333	0.29	0.0173205	20.77	0.05	4.8	0.6245	8.76667	0.585947	3.8481	0.321945
112.5	0.286667	0.023094	20.7533	0.0665833	4.8	0.6245	8.76667	0.585947	3.85064	0.32448
112.667	0.286667	0.023094	20.75	0.08	4.8	0.6245	8.76667	0.585947	3.85909	0.32786
112.833	0.29	0.0173205	20.7567	0.0680686	4.8	0.6245	8.76667	0.585947	3.85571	0.31772
113	0.29	0.0173205	20.76	0.07	4.8	0.6245	8.76667	0.585947	3.86838	0.328705
113.167	0.283333	0.0208167	20.76	0.06	4.8	0.6245	8.76667	0.585947	3.87683	0.330395
113.333	0.29	0.0173205	20.7567	0.0650641	4.8	0.6245	8.76667	0.585947	3.87937	0.33124
113.5	0.286667	0.023094	20.7667	0.0550757	4.8	0.6245	8.76667	0.585947	3.88697	0.333775
113.667	0.286667	0.023094	20.7533	0.0702377	4.8	0.6245	8.76667	0.585947	3.89289	0.33631
113.833	0.286667	0.0152753	20.7567	0.0503322	4.8	0.6245	8.76667	0.585947	3.89796	0.33631
114	0.286667	0.023094	20.7667	0.0650641	4.8	0.6245	8.76667	0.585947	3.90134	0.33293
114.167	0.29	0.0173205	20.7667	0.0650641	4.8	0.6245	8.76667	0.585947	3.91401	0.340535
114.333	0.28	0.0173205	20.7667	0.0702377	4.8	0.6245	8.76667	0.585947	3.92415	0.343915
114.5	0.286667	0.0152753	20.77	0.0655744	4.8	0.6245	8.76667	0.585947	3.93091	0.343915
114.667	0.29	0.0264575	20.7633	0.0763763	4.8	0.6245	8.76667	0.585947	3.94105	0.348985
114.833	0.283333	0.0208167	20.7633	0.0702377	4.8	0.6245	8.76667	0.585947	3.94866	0.35152
115	0.29	0.0173205	20.7733	0.0550757	4.8	0.6245	8.76667	0.585947	3.95119	0.348985
115.167	0.283333	0.011547	20.7767	0.0602771	4.8	0.6245	8.76667	0.585947	3.96133	0.354055
115.333	0.283333	0.0208167	20.7767	0.0503322	4.8	0.6245	8.76667	0.585947	3.96809	0.354055
115.5	0.28	0.0173205	20.77	0.06	4.8	0.6245	8.76667	0.585947	3.97063	0.35321
115.667	0.283333	0.0208167	20.78	0.06	4.8	0.6245	8.76667	0.585947	3.9757	0.35659
115.833	0.283333	0.0208167	20.76	0.0754983	4.8	0.6245	8.76667	0.585947	3.97823	0.350675
116	0.283333	0.0208167	20.7667	0.0602771	4.8	0.6245	8.76667	0.585947	3.97992	0.352365
116.167	0.283333	0.0208167	20.7667	0.0665833	4.8	0.6245	8.76667	0.585947	3.98077	0.34645
116.333	0.28	0.0173205	20.7733	0.070946	4.8	0.6245	8.76667	0.585947	3.98415	0.34645
116.5	0.283333	0.0208167	20.7667	0.0602771	4.8	0.6245	8.76667	0.585947	3.99598	0.35321
116.667	0.283333	0.0208167	20.7633	0.0650641	4.8	0.6245	8.76667	0.585947	4.0002	0.354055
116.833	0.28	0.0173205	20.77	0.06245	4.8	0.6245	8.76667	0.585947	4.00696	0.357435
117	0.28	0.0173205	20.7667	0.0702377	4.8	0.6245	8.76667	0.585947	4.02048	0.359125
117.167	0.283333	0.0208167	20.7633	0.0802081	4.8	0.6245	8.76667	0.585947	4.01964	0.3549
117.333	0.283333	0.0208167	20.7733	0.0750555	4.8	0.6245	8.76667	0.585947	4.03485	0.36504
117.5	0.283333	0.0208167	20.7733	0.061101	4.8	0.6245	8.76667	0.585947	4.03316	0.35997
117.667	0.28	0.0173205	20.7767	0.070946	4.8	0.6245	8.76667	0.585947	4.04161	0.36166
117.833	0.28	0.0173205	20.77	0.0754983	4.8	0.6245	8.76667	0.585947	4.04837	0.36166
118	0.283333	0.0208167	20.7833	0.0602771	4.8	0.6245	8.76667	0.585947	4.05767	0.364195
118.167	0.283333	0.0208167	20.7767	0.0702377	4.8	0.6245	8.76667	0.585947	4.05091	0.352365
118.333	0.283333	0.0208167	20.7733	0.0702377	4.8	0.6245	8.76667	0.585947	4.05259	0.348985
118.5	0.283333	0.0208167	20.7733	0.0750555	4.8	0.6245	8.76667	0.585947	4.05851	0.35152
118.667	0.283333	0.0208167	20.7833	0.0650641	4.8	0.6245	8.76667	0.585947	4.06358	0.35321
118.833	0.28	0.0173205	20.78	0.07	4.8	0.6245	8.76667	0.585947	4.05513	0.33969
119	0.283333	0.0208167	20.79	0.0655744	4.8	0.6245	8.76667	0.585947	4.04753	0.348985
119.167	0.286667	0.0152753	20.78	0.0655744	4.8	0.6245	8.76667	0.585947	4.04076	0.342225
119.333	0.286667	0.0152753	20.7733	0.0702377	4.8	0.6245	8.76667	0.585947	4.04414	0.343915
119.5	0.28	0.0173205	20.7733	0.0602771	4.8	0.6245	8.76667	0.585947	4.0526	0.343915
119.667	0.28	0.0173205	20.7767	0.0550757	4.8	0.6245	8.76667	0.585947	4.04499	0.33293
119.833	0.283333	0.0208167	20.77	0.0655744	4.8	0.6245	8.76667	0.585947	4.05429	0.333775
120	0.28	0.0173205	20.7867	0.0602771	4.8	0.6245	8.76667	0.585947	4.05935	0.333775
120.167	0.28	0.02	20.7767	0.0750555	4.8	0.6245	8.76667	0.585947	4.06949	0.338845
120.333	0.28	0.0173205	20.7833	0.0702377	4.8	0.6245	8.76667	0.585947	4.07287	0.340535
120.5	0.28	0.01	20.7833	0.0650641	4.8	0.6245	8.76667	0.585947	4.08724	0.34814
120.667	0.28	0.0173205	20.7833	0.0503322	4.8	0.6245	8.76667	0.585947	4.08048	0.34138
120.833	0.28	0.0173205	20.7733	0.0702377	4.8	0.6245	8.76667	0.585947	4.08977	0.347295
121	0.28	0.0173205	20.7733	0.0702377	4.8	0.6245	8.76667	0.585947	4.10668	0.362505
121.167	0.28	0.02	20.78	0.06	4.8	0.6245	8.76667	0.585947	4.11174	0.365885
121.333	0.286667	0.0152753	20.7867	0.061101	4.8	0.6245	8.76667	0.585947	4.11006	0.364195
121.5	0.283333	0.011547	20.7833	0.0650641	4.8	0.6245	8.76667	0.585947	4.11174	0.359125
121.667	0.283333	0.011547	20.7867	0.0550757	4.8	0.6245	8.76667	0.585947	4.11766	0.36504
121.833	0.28	0.0173205	20.79	0.05	4.8	0.6245	8.76667	0.585947	4.11766	0.35828
122	0.283333	0.011547	20.7833	0.0602771	4.8	0.6245	8.76667	0.585947	4.12442	0.36335
122.167	0.286667	0.0152753	20.7867	0.0503322	4.8	0.6245	8.76667	0.585947	4.13625	0.37011
122.333	0.283333	0.0152753	20.7967	0.0602771	4.8	0.6245	8.76667	0.585947	4.1371	0.367575
122.5	0.286667	0.0152753	20.78	0.06	4.8	0.6245	8.76667	0.585947	4.14723	0.370955
122.667	0.286667	0.0152753	20.79	0.06	4.8	0.6245	8.76667	0.585947	4.14048	0.370955
122.833	0.283333	0.011547	20.7867	0.0550757	4.8	0.6245	8.76667	0.585947	4.14047	0.365885
123	0.29	0.01	20.7867	0.061101	4.8	0.6245	8.76667	0.585947	4.14132	0.35997
123.167	0.29	0.01	20.79	0.0556776	4.8	0.6245	8.76667	0.585947	4.15062	0.359125
123.333	0.286667	0.0152753	20.7733	0.0550757	4.8	0.6245	8.76667	0.585947	4.16244	0.340535
123.5	0.286667	0.0152753	20.7933	0.0602771	4.8	0.6245	8.76667	0.585947	4.15568	0.338845
123.667	0.29	0.01	20.7867	0.0776745	4.8	0.6245	8.76667	0.585947	4.17934	0.348985
123.833	0.29	0.01	20.79	0.0655744	4.8	0.6245	8.76667	0.585947	4.17089	0.338845
124	0.29	0.01	20.7967	0.0650641	4.8	0.6245	8.76667	0.585947	4.18357	0.34476
124.167	0.29	0.01	20.8	0.07	4.8	0.6245	8.76667	0.585947	4.17596	0.338845
124.333	0.29	0.01	20.7967	0.0702377	4.8	0.6245	8.76667	0.585947	4.17427	0.342225
124.5	0.29	0.01	20.7933	0.0750555	4.8	0.6245	8.76667	0.585947	4.18019	0.34983
124.667	0.29	0.01	20.7867	0.061101	4.8	0.6245	8.76667	0.585947	4.19793	0.343915
124.833	0.29	0.01	20.7867	0.0650641	4.8	0.6245	8.76667	0.585947	4.20385	0.34307
125	0.29	0.01	20.79	0.07	4.8	0.6245	8.76667	0.585947	4.21061	0.35659
125.167	0.29	0.01	20.8	0.07	4.8	0.6245	8.76667	0.585947	4.21568	0.35152
125.333	0.286667	0.0057735	20.8	0.0754983	4.8	0.6245	8.76667	0.585947	4.21906	0.35321
125.5	0.29	0.01	20.7967	0.0750555	4.83333	0.585947	8.76667	0.585947	4.22159	0.348985
125.667	0.29	0.01	20.7933	0.0602771	4.83333	0.585947	8.76667	0.585947	4.23004	0.350675
125.833	0.286667	0.0057735	20.8033	0.0650641	4.83333	0.585947	8.76667	0.585947	4.23596	0.34814
126	0.293333	0.011547	20.8	0.06	4.83333	0.585947	8.76667	0.585947	4.23934	0.35152
126.167	0.29	0.01	20.8	0.06245	4.83333	0.585947	8.76667	0.585947	4.24357	0.355745
126.333	0.29	0.01	20.8	0.0754983	4.83333	0.585947	8.76667	0.585947	4.24948	0.35659
126.5	0.286667	0.0057735	20.8	0.0556776	4.83333	0.585947	8.76667	0.585947	4.25624	0.35828
126.667	0.29	0.01	20.7933	0.061101	4.83333	0.585947	8.76667	0.585947	4.25877	0.362505
126.833	0.293333	0.0057735	20.7967	0.061101	4.83333	0.585947	8.76667	0.585947	4.25793	0.35321
127	0.293333	0.0057735	20.8067	0.0550757	4.83333	0.585947	8.76667	0.585947	4.26976	0.36504
127.167	0.293333	0.0057735	20.8	0.06	4.83333	0.585947	8.76667	0.585947	4.2706	0.364195
127.333	0.29	0	20.8067	0.0650641	4.86667	0.64291	8.76667	0.585947	4.25877	0.348985
127.5	0.29	0.01	20.8067	0.0650641	4.86667	0.64291	8.76667	0.585947	4.26384	0.352365
127.667	0.293333	0.0057735	20.8	0.07	4.86667	0.64291	8.76667	0.585947	4.26046	0.343915
127.833	0.293333	0.0057735	20.8033	0.0650641	4.86667	0.64291	8.76667	0.585947	4.26976	0.34645
128	0.293333	0.0057735	20.8067	0.0550757	4.86667	0.64291	8.76667	0.585947	4.26722	0.347295
128.167	0.293333	0.0057735	20.8033	0.0702377	4.86667	0.64291	8.76667	0.585947	4.26553	0.340535
128.333	0.293333	0.0057735	20.7967	0.0702377	4.86667	0.64291	8.76667	0.585947	4.26638	0.338
128.5	0.293333	0.0057735	20.7933	0.0602771	4.86667	0.64291	8.76667	0.585947	4.28497	0.34476
128.667	0.29	0.01	20.7933	0.0650641	4.86667	0.64291	8.76667	0.585947	4.27314	0.33462
128.833	0.293333	0.0057735	20.7967	0.0602771	4.86667	0.64291	8.76667	0.585947	4.27736	0.337155
129	0.293333	0.0057735	20.79	0.06	4.86667	0.64291	8.76667	0.585947	4.28666	0.34138
129.167	0.29	0	20.7833	0.0702377	4.86667	0.64291	8.76667	0.585947	4.29426	0.348985
129.333	0.293333	0.0057735	20.7833	0.0650641	4.86667	0.64291	8.76667	0.585947	4.29764	0.352365
129.5	0.293333	0.0057735	20.7867	0.0650641	4.86667	0.64291	8.76667	0.585947	4.30272	0.355745
129.667	0.293333	0.0057735	20.7867	0.0602771	4.86667	0.64291	8.76667	0.585947	4.3044	0.362505
129.833	0.293333	0.0057735	20.7867	0.0702377	4.86667	0.64291	8.76667	0.585947	4.30947	0.369265
130	0.29	0	20.7867	0.0650641	4.86667	0.64291	8.76667	0.585947	4.31032	0.37011
130.167	0.293333	0.0057735	20.7867	0.0602771	4.86667	0.64291	8.76667	0.585947	4.30778	0.381095
130.333	0.29	0	20.7833	0.0650641	4.86667	0.64291	8.76667	0.585947	4.31454	0.391235
130.5	0.29	0	20.79	0.06	4.86667	0.64291	8.76667	0.585947	4.32468	0.397995
130.667	0.29	0	20.7833	0.0650641	4.86667	0.64291	8.76667	0.585947	4.31792	0.387855
130.833	0.286667	0.0057735	20.7867	0.0665833	4.86667	0.64291	8.76667	0.585947	4.33144	0.391235
131	0.29	0	20.7733	0.0550757	4.86667	0.64291	8.76667	0.585947	4.33905	0.39377
131.167	0.286667	0.0057735	20.78	0.0655744	4.86667	0.64291	8.76667	0.585947	4.34412	0.39884
131.333	0.29	0	20.7833	0.061101	4.86667	0.64291	8.76667	0.585947	4.33567	0.39377
131.5	0.29	0	20.7767	0.0602771	4.86667	0.64291	8.76667	0.585947	4.34835	0.401375
131.667	0.29	0	20.78	0.0655744	4.86667	0.64291	8.76667	0.585947	4.35426	0.40898
131.833	0.283333	0.0057735	20.7833	0.0650641	4.86667	0.64291	8.76667	0.585947	4.35679	0.404755
132	0.286667	0.0057735	20.7833	0.0750555	4.86667	0.64291	8.76667	0.585947	4.36524	0.403065
132.167	0.29	0	20.7867	0.0602771	4.86667	0.64291	8.76667	0.585947	4.37031	0.404755
132.333	0.293333	0.0057735	20.79	0.0556776	4.86667	0.64291	8.76667	0.585947	4.37876	0.411515
132.5	0.286667	0.0057735	20.78	0.0655744	4.86667	0.64291	8.76667	0.585947	4.38045	0.409825
132.667	0.29	0	20.7733	0.0650641	4.86667	0.64291	8.76667	0.585947	4.3889	0.413205
132.833	0.286667	0.0057735	20.7833	0.0650641	4.86667	0.64291	8.76667	0.585947	4.38975	0.41067
133	0.29	0	20.7733	0.0702377	4.86667	0.64291	8.76667	0.585947	4.3982	0.41912
133.167	0.286667	0.0057735	20.7867	0.0602771	4.86667	0.64291	8.76667	0.585947	4.40411	0.425035
133.333	0.29	0	20.7733	0.0650641	4.86667	0.64291	8.76667	0.585947	4.40665	0.43433
133.5	0.286667	0.0057735	20.77	0.0655744	4.86667	0.64291	8.76667	0.585947	4.42608	0.443625
133.667	0.286667	0.0057735	20.78	0.06	4.86667	0.64291	8.76667	0.585947	4.43454	0.438555
133.833	0.283333	0.0057735	20.7667	0.0650641	4.86667	0.64291	8.76667	0.585947	4.44298	0.443625
134	0.283333	0.0057735	20.7767	0.0602771	4.86667	0.64291	8.76667	0.585947	4.4413	0.440245
134.167	0.283333	0.0057735	20.7733	0.0602771	4.86667	0.64291	8.76667	0.585947	4.44552	0.44109
134.333	0.283333	0.0057735	20.7867	0.0602771	4.86667	0.64291	8.76667	0.585947	4.45819	0.452075
134.5	0.283333	0.0057735	20.7767	0.0750555	4.86667	0.64291	8.76667	0.585947	4.46073	0.45123
134.667	0.283333	0.011547	20.78	0.0655744	4.86667	0.64291	8.76667	0.585947	4.46157	0.452075
134.833	0.28	0	20.7733	0.0702377	4.86667	0.64291	8.76667	0.585947	4.46664	0.455455
135	0.276667	0.011547	20.77	0.0754983	4.86667	0.64291	8.76667	0.585947	4.4658	0.44616
135.167	0.28	0	20.7767	0.0602771	4.86667	0.64291	8.76667	0.585947	4.4658	0.44278
135.333	0.28	0.01	20.7867	0.064291	4.86667	0.64291	8.76667	0.585947	4.4734	0.448695
135.5	0.283333	0.0057735	20.7767	0.0602771	4.86667	0.64291	8.76667	0.585947	4.48523	0.458835
135.667	0.28	0.01	20.77	0.0754983	4.9	0.6245	8.76667	0.585947	4.46749	0.4394
135.833	0.283333	0.0057735	20.7733	0.0650641	4.9	0.6245	8.76667	0.585947	4.47594	0.44447
136	0.283333	0.0057735	20.78	0.06245	4.9	0.6245	8.76667	0.585947	4.48439	0.44785
136.167	0.286667	0.0057735	20.7767	0.0602771	4.9	0.6245	8.76667	0.585947	4.49622	0.4563
136.333	0.286667	0.0057735	20.7733	0.0750555	4.9	0.6245	8.76667	0.585947	4.49875	0.453765
136.5	0.29	0.01	20.77	0.0655744	4.9	0.6245	8.76667	0.585947	4.50467	0.46813
136.667	0.293333	0.0057735	20.7633	0.0750555	4.9	0.6245	8.76667	0.585947	4.50382	0.462215
136.833	0.293333	0.0057735	20.7767	0.0503322	4.9	0.6245	8.76667	0.585947	4.50805	0.46475
137	0.286667	0.011547	20.77	0.06245	4.9	0.6245	8.76667	0.585947	4.51312	0.46982
137.167	0.286667	0.0057735	20.7767	0.0602771	4.9	0.6245	8.76667	0.585947	4.5165	0.46813
137.333	0.286667	0.0057735	20.7633	0.0750555	4.93333	0.585947	8.76667	0.585947	4.52072	0.468975
137.5	0.283333	0.0057735	20.85	0.200749	4.93333	0.585947	8.76667	0.585947	4.5241	0.468975
137.667	0.29	0	20.7733	0.0750555	4.93333	0.585947	8.76667	0.585947	4.53425	0.467285
137.833	0.29	0.01	20.7833	0.0585947	4.96667	0.64291	8.76667	0.585947	4.54185	0.47151
138	0.29	0.01	20.77	0.07	4.96667	0.64291	8.76667	0.585947	4.54354	0.46475
138.167	0.286667	0.0057735	20.7767	0.0602771	4.96667	0.64291	8.76667	0.585947	4.54523	0.46475
138.333	0.283333	0.0057735	20.78	0.0556776	4.96667	0.64291	8.76667	0.585947	4.55452	0.468975
138.5	0.283333	0.0057735	20.7767	0.0750555	4.96667	0.64291	8.76667	0.585947	4.55959	0.474045
138.667	0.286667	0.0057735	20.7767	0.0702377	4.96667	0.64291	8.76667	0.585947	4.56044	0.47151
138.833	0.286667	0.0057735	20.7867	0.0602771	4.96667	0.64291	8.76667	0.585947	4.56044	0.46644
139	0.293333	0.0057735	20.7767	0.0802081	4.96667	0.64291	8.76667	0.585947	4.56804	0.468975
139.167	0.29	0	20.79	0.06	4.96667	0.64291	8.76667	0.585947	4.57311	0.470665
139.333	0.286667	0.0057735	20.7833	0.0750555	4.96667	0.64291	8.76667	0.585947	4.56973	0.463905
139.5	0.286667	0.011547	20.7767	0.0650641	4.96667	0.64291	8.76667	0.585947	4.58072	0.46137
139.667	0.29	0.01	20.78	0.07	4.96667	0.64291	8.76667	0.585947	4.5841	0.45292
139.833	0.283333	0.0057735	20.79	0.0754983	4.96667	0.64291	8.76667	0.585947	4.59846	0.455455
140	0.286667	0.0057735	20.7733	0.0750555	4.96667	0.64291	8.76667	0.585947	4.60438	0.46982
140.167	0.286667	0.0057735	20.7833	0.0650641	4.96667	0.64291	8.76667	0.585947	4.60269	0.45461
140.333	0.286667	0.0057735	20.7867	0.0602771	4.96667	0.64291	8.76667	0.585947	4.61029	0.453765
140.5	0.286667	0.011547	20.78	0.0754983	4.96667	0.64291	8.76667	0.585947	4.60184	0.441935
140.667	0.283333	0.0057735	20.7767	0.0802081	4.96667	0.64291	8.76667	0.585947	4.61367	0.455455
140.833	0.283333	0.0057735	20.7833	0.070946	4.96667	0.64291	8.76667	0.585947	4.6179	0.45461
141	0.286667	0.0057735	20.7867	0.0650641	4.96667	0.64291	8.76667	0.585947	4.61283	0.44616
141.167	0.283333	0.0057735	20.7933	0.070946	4.96667	0.64291	8.76667	0.585947	4.62804	0.45461
141.333	0.283333	0.0057735	20.8	0.0556776	4.96667	0.64291	8.76667	0.585947	4.63226	0.450385
141.5	0.286667	0.011547	20.7867	0.0665833	4.96667	0.64291	8.76667	0.585947	4.63818	0.44954
141.667	0.29	0	20.7867	0.0702377	4.96667	0.64291	8.76667	0.585947	4.63649	0.44278
141.833	0.29	0.01	20.7833	0.080829	4.96667	0.64291	8.76667	0.585947	4.64156	0.44447
142	0.29	0.01	20.7867	0.0702377	4.96667	0.64291	8.76667	0.585947	4.63649	0.43095
142.167	0.286667	0.011547	20.79	0.0818535	4.96667	0.64291	8.76667	0.585947	4.64071	0.441935
142.333	0.283333	0.0057735	20.79	0.0754983	4.96667	0.64291	8.76667	0.585947	4.65677	0.44785
142.5	0.283333	0.0057735	20.7933	0.0776745	4.96667	0.64291	8.76667	0.585947	4.65339	0.43771
142.667	0.283333	0.0057735	20.79	0.0754983	4.96667	0.64291	8.76667	0.585947	4.65592	0.440245
142.833	0.283333	0.0057735	20.7767	0.0702377	4.96667	0.64291	8.76667	0.585947	4.66522	0.44278
143	0.286667	0.011547	20.7833	0.061101	4.96667	0.64291	8.76667	0.585947	4.67113	0.448695
143.167	0.293333	0.0057735	20.7933	0.070946	4.96667	0.64291	8.76667	0.585947	4.66437	0.450385
143.333	0.286667	0.0057735	20.7933	0.070946	4.96667	0.64291	8.76667	0.585947	4.6686	0.4732
143.5	0.29	0.01	20.7933	0.070946	4.96667	0.64291	8.76667	0.585947	4.67113	0.475735
143.667	0.286667	0.0057735	20.79	0.072111	4.96667	0.64291	8.76667	0.585947	4.67958	0.482495
143.833	0.283333	0.0057735	20.7867	0.0665833	4.96667	0.64291	8.76667	0.585947	4.68972	0.490945
144	0.286667	0.0057735	20.7933	0.0650641	4.96667	0.64291	8.76667	0.585947	4.68888	0.48672
144.167	0.283333	0.0057735	20.79	0.072111	4.96667	0.64291	8.76667	0.585947	4.69902	0.49179
144.333	0.283333	0.0057735	20.7933	0.0750555	4.96667	0.64291	8.76667	0.585947	4.6931	0.487565
144.5	0.286667	0.0057735	20.7867	0.0802081	4.96667	0.64291	8.76667	0.585947	4.70324	0.499395
144.667	0.283333	0.0057735	20.7833	0.070946	4.96667	0.64291	8.76667	0.585947	4.70324	0.492635
144.833	0.286667	0.0057735	20.7933	0.070946	4.96667	0.64291	8.76667	0.585947	4.70916	0.49686
145	0.286667	0.0057735	20.7833	0.0650641	4.96667	0.64291	8.76667	0.585947	4.72099	0.50024
145.167	0.293333	0.0057735	20.7933	0.070946	4.96667	0.64291	8.76667	0.585947	4.72014	0.494325
145.333	0.286667	0.0057735	20.7967	0.0665833	4.96667	0.64291	8.76667	0.585947	4.71592	0.49517
145.5	0.283333	0.0057735	20.79	0.072111	4.96667	0.64291	8.76667	0.585947	4.72606	0.49348
145.667	0.283333	0.0057735	20.7967	0.0665833	5	0.7	8.76667	0.585947	4.72606	0.49179
145.833	0.286667	0.0057735	20.8	0.0754983	5	0.7	8.76667	0.585947	4.73113	0.49686
146	0.286667	0.011547	20.7967	0.0665833	5	0.7	8.76667	0.585947	4.73366	0.482495
146.167	0.283333	0.0057735	20.8	0.06245	5	0.7	8.76667	0.585947	4.7362	0.48165
146.333	0.283333	0.0057735	20.8	0.0754983	5	0.7	8.76667	0.585947	4.73958	0.47827
146.5	0.286667	0.0057735	20.8067	0.0568624	5	0.7	8.76667	0.585947	4.74972	0.47996
146.667	0.283333	0.0057735	20.7967	0.0802081	5	0.7	8.76667	0.585947	4.7531	0.47827
146.833	0.283333	0.0057735	20.79	0.0655744	5.03333	0.665833	8.76667	0.585947	4.76746	0.479115
147	0.283333	0.0057735	20.8067	0.0665833	5.03333	0.665833	8.76667	0.585947	4.7607	0.489255
147.167	0.286667	0.0057735	20.81	0.07	5.03333	0.665833	8.76667	0.585947	4.76408	0.492635
147.333	0.283333	0.0057735	20.81	0.0754983	5.03333	0.665833	8.76667	0.585947	4.75901	0.467285
147.5	0.286667	0.011547	20.8067	0.0665833	5.03333	0.665833	8.76667	0.585947	4.75479	0.45123
147.667	0.283333	0.0057735	20.8067	0.0702377	5.03333	0.665833	8.76667	0.585947	4.75056	0.443625
147.833	0.283333	0.0057735	20.8	0.08544	5.03333	0.665833	8.76667	0.585947	4.75479	0.44616
148	0.286667	0.011547	20.79	0.0754983	5.03333	0.665833	8.76667	0.585947	4.76831	0.45292
148.167	0.286667	0.011547	20.7933	0.080829	5.03333	0.665833	8.76667	0.585947	4.75394	0.453765
148.333	0.283333	0.0057735	20.7867	0.0802081	5.06667	0.64291	8.76667	0.585947	4.77338	0.45799
148.5	0.283333	0.0057735	20.8033	0.080829	5.06667	0.64291	8.76667	0.585947	4.75817	0.45292
148.667	0.286667	0.011547	20.8167	0.0665833	5.06667	0.64291	8.76667	0.585947	4.74212	0.452075
148.833	0.29	0.01	20.8267	0.0702377	5.06667	0.64291	8.76667	0.585947	4.75479	0.45461
149	0.286667	0.011547	20.8267	0.0750555	5.06667	0.64291	8.76667	0.585947	4.74043	0.445315
149.167	0.293333	0.0057735	20.8333	0.0702377	5.06667	0.64291	8.76667	0.585947	4.73198	0.448695
149.333	0.29	0.01	20.8167	0.0602771	5.06667	0.64291	8.76667	0.585947	4.75986	0.46306
149.5	0.29	0.01	20.8133	0.070946	5.06667	0.64291	8.76667	0.585947	4.74803	0.44109
149.667	0.293333	0.0057735	20.8167	0.0650641	5.06667	0.64291	8.76667	0.585947	4.74887	0.443625
149.833	0.29	0.01	20.82	0.0754983	5.06667	0.64291	8.76667	0.585947	4.75225	0.435175
150	0.293333	0.0057735	20.8233	0.0802081	5.06667	0.64291	8.76667	0.585947	4.76155	0.44109
150.167	0.293333	0.0057735	20.8233	0.0763763	5.06667	0.64291	8.76667	0.585947	4.74972	0.44109
150.333	0.29	0.01	20.8133	0.0702377	5.06667	0.64291	8.76667	0.585947	4.75479	0.44447
150.5	0.286667	0.011547	20.83	0.07	5.06667	0.64291	8.76667	0.585947	4.75648	0.44278
150.667	0.29	0.01	20.8167	0.0702377	5.06667	0.64291	8.76667	0.585947	4.76324	0.44954
150.833	0.293333	0.0057735	20.8233	0.0750555	5.06667	0.64291	8.76667	0.585947	4.76662	0.44785
151	0.29	0.01	20.8167	0.0702377	5.06667	0.64291	8.76667	0.585947	4.76577	0.435175
151.167	0.283333	0.0057735	20.8267	0.0750555	5.06667	0.64291	8.76667	0.585947	4.77253	0.435175
151.333	0.286667	0.0057735	20.83	0.0754983	5.06667	0.64291	8.76667	0.585947	4.78014	0.43771
151.5	0.286667	0.011547	20.8267	0.0862168	5.06667	0.64291	8.76667	0.585947	4.78859	0.4394
151.667	0.29	0.01	20.8233	0.0750555	5.06667	0.64291	8.76667	0.585947	4.78859	0.44109
151.833	0.283333	0.0057735	20.82	0.0754983	5.06667	0.64291	8.76667	0.585947	4.79788	0.441935
152	0.286667	0.011547	20.8267	0.0750555	5.06667	0.64291	8.76667	0.585947	4.79873	0.44109
152.167	0.286667	0.0057735	20.8267	0.0763763	5.06667	0.64291	8.76667	0.585947	4.80464	0.443625
152.333	0.283333	0.0057735	20.82	0.072111	5.06667	0.64291	8.76667	0.585947	4.80042	0.44447
152.5	0.283333	0.0057735	20.82	0.07	5.06667	0.64291	8.76667	0.585947	4.80887	0.44785
152.667	0.28	0.01	20.8067	0.0832666	5.06667	0.64291	8.76667	0.585947	4.80971	0.452075
152.833	0.28	0.01	20.81	0.072111	5.06667	0.64291	8.76667	0.585947	4.81056	0.44616
153	0.283333	0.0057735	20.8	0.0818535	5.06667	0.64291	8.76667	0.585947	4.82493	0.457145
153.167	0.283333	0.0057735	20.8167	0.080829	5.1	0.7	8.76667	0.585947	4.84352	0.460525
153.333	0.28	0	20.8233	0.0650641	5.1	0.7	8.76667	0.585947	4.85872	0.468975
153.5	0.28	0.01	20.8167	0.0802081	5.1	0.7	8.76667	0.585947	4.85703	0.460525
153.667	0.276667	0.011547	20.82	0.072111	5.1	0.7	8.76667	0.585947	4.85027	0.450385
153.833	0.276667	0.011547	20.8133	0.080829	5.1	0.7	8.76667	0.585947	4.85027	0.452075
154	0.276667	0.0057735	20.81	0.0754983	5.1	0.7	8.76667	0.585947	4.8621	0.462215
154.167	0.283333	0.0057735	20.81	0.0754983	5.1	0.7	8.76667	0.585947	4.85957	0.46813
154.333	0.273333	0.0057735	20.8067	0.0763763	5.1	0.7	8.76667	0.585947	4.85788	0.45968
154.5	0.273333	0.0057735	20.8133	0.0650641	5.1	0.7	8.76667	0.585947	4.86548	0.467285
154.667	0.273333	0.0057735	20.8	0.0754983	5.1	0.7	8.76667	0.585947	4.8714	0.46475
154.833	0.276667	0.0057735	20.8033	0.0650641	5.1	0.7	8.76667	0.585947	4.88323	0.47151
155	0.276667	0.011547	20.8033	0.070946	5.1	0.7	8.76667	0.585947	4.88492	0.47151
155.167	0.276667	0.011547	20.8	0.06245	5.1	0.7	8.76667	0.585947	4.88999	0.46813
155.333	0.276667	0.011547	20.8	0.0818535	5.1	0.7	8.76667	0.585947	4.89337	0.46644
155.5	0.28	0.01	20.7933	0.070946	5.1	0.7	8.76667	0.585947	4.90182	0.47489
155.667	0.273333	0.0057735	20.7933	0.070946	5.1	0.7	8.76667	0.585947	4.91111	0.485875
155.833	0.273333	0.0057735	20.81	0.0655744	5.13333	0.665833	8.76667	0.585947	4.9052	0.47996
156	0.273333	0.0057735	20.8067	0.0665833	5.13333	0.665833	8.76667	0.585947	4.90942	0.480805
156.167	0.273333	0.0057735	20.8067	0.0702377	5.13333	0.665833	8.76667	0.585947	4.91111	0.484185
156.333	0.273333	0.0057735	20.8	0.07	5.13333	0.665833	8.76667	0.585947	4.91703	0.49348
156.5	0.276667	0.0057735	20.81	0.0655744	5.13333	0.665833	8.76667	0.585947	4.91281	0.501085
156.667	0.273333	0.0057735	20.8033	0.0750555	5.13333	0.665833	8.76667	0.585947	4.91703	0.50024
156.833	0.27	0.01	20.8067	0.0802081	5.13333	0.665833	8.76667	0.585947	4.92632	0.506155
157	0.273333	0.0057735	20.8	0.07	5.13333	0.665833	8.76667	0.585947	4.92886	0.50531
157.167	0.27	0.01	20.7933	0.080829	5.13333	0.665833	8.76667	0.585947	4.93393	0.51207
157.333	0.273333	0.0057735	20.8	0.0754983	5.13333	0.665833	8.76667	0.585947	4.93816	0.514605
157.5	0.273333	0.0057735	20.8	0.0655744	5.13333	0.665833	8.76667	0.585947	4.94576	0.52221
157.667	0.273333	0.0057735	20.8033	0.0650641	5.13333	0.665833	8.76667	0.585947	4.95167	0.521365
157.833	0.273333	0.0057735	20.8	0.06245	5.13333	0.665833	8.76667	0.585947	4.94998	0.519675
158	0.273333	0.0057735	20.8033	0.061101	5.13333	0.665833	8.76667	0.585947	4.94829	0.516295
158.167	0.273333	0.0057735	20.7933	0.070946	5.13333	0.665833	8.76667	0.585947	4.95505	0.526435
158.333
158.5
158.667
158.833
159
159.167
159.333
159.5
159.667
159.833
160
160.167
160.333
160.5
160.667
160.833
161
161.167
161.333
161.5
161.667
161.833
162
162.167
162.333
162.5
162.667
162.833
163
163.167
163.333
163.5	0.27	0	20.7867	0.0450925	5.23333	0.757188	8.76667	0.585947	5.06068	0.52559
163.667	0.273333	0.0057735	20.79	0.06	5.23333	0.757188	8.76667	0.585947	5.05645	0.523055
163.833	0.27	0.01	20.7833	0.061101	5.23333	0.757188	8.76667	0.585947	5.05814	0.521365
164	0.273333	0.0057735	20.7867	0.0503322	5.26667	0.723418	8.76667	0.585947	5.05645	0.523055
164.167	0.27	0.01	20.7833	0.0550757	5.26667	0.723418	8.76667	0.585947	5.04885	0.52221
164.333	0.273333	0.0057735	20.79	0.06	5.26667	0.723418	8.76667	0.585947	5.04547	0.51376
164.5	0.273333	0.0057735	20.79	0.06	5.26667	0.723418	8.76667	0.585947	5.04716	0.51714
164.667	0.27	0.01	20.7933	0.051316	5.26667	0.723418	8.76667	0.585947	5.05223	0.51883
164.833	0.273333	0.0057735	20.7867	0.0602771	5.26667	0.723418	8.76667	0.585947	5.05392	0.51883
165	0.27	0.01	20.8	0.06	5.26667	0.723418	8.76667	0.585947	5.05561	0.52221
165.167	0.273333	0.0057735	20.8	0.0556776	5.26667	0.723418	8.76667	0.585947	5.08011	0.517985

## Sheet: Table S4
Table S4. Averaged data obtaneid from the cultivation of S. stipitis CBS 5773 in a bioreactor using C5-Birch diluted to 50 gL-1 of total sugars. The experiment consisted of at least 3 biological replicates and errors are expressed in standard deviation (STD).
Time (h)	CO2 (%v/v)	STD	O2 (% v/v)	STD	alkali (mL)	STD	acid (mL)	STD	biomass (gdcw/L)	STD	Time (h)	Xylose (g/L)	STD	Glucose (g/L)	STD	Mannose (g/L)	STD	Arabinose (g/L)	STD	Galactose (g/L)	STD	Acetic acid (g/L)	STD	Arabitol (g/L)	STD	Xylitol (g/L)	STD
0	0.04	0.00816497	20.95	0.0282843	0	0	0	0	0.0492843	0.042589	0.266667	31.995	0.812588	8.3375	0.235284	2.4875	0.0917878	1.435	0.152862	3.2675	0.235708	1.635	0.0793725	0	0	0	0
0.166667	0.06	0.00816497	20.94	0.0270801	0	0	0	0	0.132903	0.0343678	33	32.1	0.419285	7.18	0.192007	2.605	0.03	3.07	0.0858293	3.4475	0.0377492	2.1975	0.1466	0	0	0	0
0.333333	0.06	0.00816497	20.94	0.0216025	0	0	0	0	0.153507	0.0443878	38.2333	31.5275	0.882095	6.65	0.362767	2.5225	0.0613052	3.0675	0.208866	3.375	0.105357	2.3	0.0969536	0	0	0	0
0.5	0.055	0.01	20.905	0.0331662	0	0	0	0	0.167116	0.0378545	45.2167	30.7625	0.381434	5.875	0.503355	2.3825	0.118708	2.75	0.694694	3.2725	0.0607591	2.5925	0.129454	0.08	0.16	0	0
0.666667	0.05	0.00816497	20.8925	0.025	0	0	0	0	0.182274	0.0584657	56.7667	30.6475	0.620719	4.6725	0.824192	2.39	0.800167	2.07	0.25786	3.1725	0.113541	2.795	0.0998332	0	0	0	0
0.833333	0.05	0.00816497	20.905	0.0173205	0	0	0	0	0.189919	0.0465955	65.2	30.5075	0.737897	3.815	0.932255	1.205	1.48064	2.255	0.135277	3.115	0.144568	3.0975	0.404341	0	0	0	0
1	0.0475	0.00957427	20.9025	0.0125831	0	0	0	0	0.202582	0.0584428	70.9333	29.815	0.817088	3.125	1.00746	2.7825	0.616516	2.36	0.201163	2.9925	0.130224	3.3375	0.489515	0	0	0	0
1.16667	0.0475	0.00957427	20.8975	0.0221736	0	0	0	0	0.237729	0.0807259	81.3667	29.495	1.10973	2.1325	0.882737	2.165	0.727668	2.475	0.0732575	2.9225	0.165202	3.5125	0.551747	0.3025	0.0275379	0	0
1.33333	0.0425	0.005	20.915	0.0057735	0	0	0	0	0.269114	0.110775	84.2	28.1825	1.08115	1.69	0.685614	2.245	0.808806	2.4175	0.0946485	2.795	0.228983	3.715	0.529685	0.275	0.0208167	0	0
1.5	0.0475	0.00957427	20.9075	0.0206155	0	0	0	0	0.250916	0.0961354	86.25	28.6525	2.00894	1.305	1.04965	1.96	0.80316	2.6275	0.0942956	2.84	0.311448	3.5375	0.345676	0.295	0.0238048	0.0575	0.0665207
1.66667	0.0375	0.00957427	20.9125	0.015	0	0	0	0	0.25169	0.0795661	89.7833	26.745	2.69281	0.4	0.8	1.6075	0.602363	2.12	0.236678	2.255	0.416433	3.36125	0.536538	0.215	0.321403	0.075	0.15
1.83333	0.04	0.00816497	20.9075	0.0221736	0	0	0	0	0.259424	0.0846636	90.9833	25.6975	2.64492	0.3225	0.645	1.19125	0.2475	1.91125	0.249378	2.05875	0.487825	3.40625	0.848335	0.21625	0.318679	0.22625	0.20418
2	0.0375	0.00957427	20.9125	0.0262996	0	0	0	0	0.25327	0.0851071	93.05	22.55	5.13681	0.28	0.56	1.5275	0.636769	2.1325	0.266786	1.7625	0.535607	3.025	1.39767	0.58125	0.314335	0.385	0.350309
2.16667	0.0375	0.00957427	20.91	0.0141421	0	0	0	0	0.303025	0.152765	94.8333	19.2625	8.00494	0	0	0.855	0.675315	1.92375	0.182272	1.57875	0.483397	2.55875	1.55691	0.34375	0.396976	0.4225	0.497603
2.33333	0.0375	0.00957427	20.9125	0.0221736	0	0	0	0	0.326521	0.135035	97.3667	14.1635	9.33232	0	0	0.2835	0.567	1.8345	0.655679	1.4565	0.391279	1.96375	1.54281	0.55425	0.640978	0.61875	0.467252
2.5	0.035	0.01	20.905	0.0129099	0	0	0	0	0.473374	0.326072	99.8667	8.779	9.74416	0	0	0.83225	0.307155	1.885	0.784712	1.159	0.808976	1.4325	1.29451	0.1525	0.305	0.457	0.36882
2.66667	0.0375	0.00957427	20.915	0.0208167	0	0	0	0	0.285104	0.108367	105.817	5.15425	4.60771	0	0	0.4425	0.34066	0.8025	0.542353	1.216	0.680385	0.152667	0.264426	0.15375	0.3075	0.41025	0.354858
2.83333	0.0375	0.00957427	20.905	0.0310913	0	0	0	0	0.293865	0.114292	106.933	2.06025	2.38839	0	0	0.2025	0.234147	0.715	0.324133	1.85475	1.95179	0	0	0	0	0.29325	0.28719
3	0.0375	0.00957427	20.9075	0.0221736	0.0333333	0.05	0	0	0.289354	0.111352	111.967	0.35625	0.242122	0	0	0.437	0.0419444	0.605	0.246881	0.98625	1.9725	0	0	0	0	0	0
3.16667	0.0375	0.00957427	20.9075	0.0206155	0.0333333	0.05	0	0	0.485463	0.367281	114.2	1.378	1.72673	0	0	0.47775	0.0590332	0.622667	0.328399	0.539	0.434589	0	0	0	0	0.02325	0.0465
3.33333	0.0375	0.00957427	20.895	0.0310913	0.0333333	0.05	0	0	0.28885	0.0945785	129.183	0.3025	0.382198	0	0	0.4075	0.0617981	0.537	1.65867	0.22875	0.4575	0	0	0	0	0	0
3.5	0.035	0.01	20.895	0.0310913	0.0333333	0.05	0	0	0.307673	0.1066
3.66667	0.0375	0.00957427	20.9075	0.00957427	0.0333333	0.05	0	0	0.322749	0.118063
3.83333	0.0375	0.00957427	20.9	0.0294392	0.0333333	0.05	0	0	0.326482	0.117915
4	0.035	0.01	20.9025	0.0125831	0.0333333	0.05	0	0	0.309679	0.109046
4.16667	0.0375	0.00957427	20.9025	0.0170783	0.0333333	0.05	0	0	0.336804	0.12838
4.33333	0.0375	0.00957427	20.9075	0.0206155	0.0333333	0.05	0	0	0.33366	0.12133
4.5	0.0375	0.00957427	20.895	0.0191485	0.0333333	0.05	0	0	0.356115	0.126787
4.66667	0.0375	0.00957427	20.9075	0.0170783	0.0333333	0.05	0	0	0.363269	0.153187
4.83333	0.0375	0.00957427	20.9075	0.0170783	0.0333333	0.05	0	0	0.34574	0.129289
5	0.035	0.0129099	20.9	0.0216025	0.0333333	0.05	0	0	0.357818	0.130555
5.16667	0.0375	0.00957427	20.905	0.0191485	0.0333333	0.05	0	0	0.371057	0.146535
5.33333	0.035	0.01	20.905	0.0129099	0.0333333	0.05	0	0	0.369322	0.135361
5.5	0.0375	0.00957427	20.915	0.0173205	0.0333333	0.05	0	0	0.357394	0.132786
5.66667	0.0375	0.00957427	20.91	0.0244949	0.0333333	0.05	0	0	0.361552	0.131435
5.83333	0.035	0.01	20.905	0.0208167	0.0666667	0.057735	0	0	0.353284	0.124309
6	0.0375	0.00957427	20.9075	0.0221736	0.0666667	0.057735	0	0	0.356832	0.126936
6.16667	0.035	0.01	20.905	0.0129099	0.1	0.05	0	0	0.369929	0.135784
6.33333	0.0375	0.00957427	20.8975	0.025	0.1	0.05	0	0	0.375859	0.133001
6.5	0.0375	0.00957427	20.895	0.0129099	0.1	0.05	0	0	0.362194	0.131252
6.66667	0.0325	0.0125831	20.8975	0.0275379	0.1	0.05	0	0	0.369406	0.125442
6.83333	0.035	0.01	20.8925	0.0275379	0.1	0.05	0	0	0.388932	0.135171
7	0.0375	0.00957427	20.9	0.0216025	0.1	0.05	0	0	0.378795	0.124486
7.16667	0.0375	0.00957427	20.8925	0.00957427	0.1	0.05	0	0	0.37801	0.125633
7.33333	0.035	0.01	20.895	0.0238048	0.1	0.05	0	0	0.365573	0.110462
7.5	0.035	0.01	20.895	0.0129099	0.1	0.05	0	0	0.380359	0.114081
7.66667	0.0375	0.00957427	20.8925	0.0125831	0.1	0.05	0	0	0.38788	0.11891
7.83333	0.035	0.0129099	20.89	0.00816497	0.1	0.05	0	0	0.37552	0.103383
8	0.0325	0.0125831	20.9	0.00816497	0.1	0.05	0	0	0.369112	0.0954227
8.16667	0.0425	0.0125831	20.905	0.0264575	0.1	0.05	0	0	0.359486	0.0892947
8.33333	0.0375	0.00957427	20.9075	0.0262996	0.1	0.05	0	0	0.380617	0.107972
8.5	0.035	0.01	20.8975	0.0170783	0.1	0.05	0	0	0.378392	0.108662
8.66667	0.0375	0.00957427	20.895	0.0238048	0.1	0.05	0	0	0.397865	0.115039
8.83333	0.0375	0.00957427	20.9025	0.025	0.1	0.05	0	0	0.400265	0.115826
9	0.0375	0.015	20.8975	0.0189297	0.1	0.05	0	0	0.400863	0.105107
9.16667	0.0375	0.00957427	20.91	0.011547	0.1	0.05	0	0	0.408031	0.10664
9.33333	0.04	0.00816497	20.92	0.0216025	0.1	0.05	0	0	0.411466	0.115254
9.5	0.04	0.0141421	20.8975	0.0262996	0.1	0.05	0	0	0.398497	0.0939622
9.66667	0.04	0.0141421	20.9025	0.0170783	0.1	0.05	0	0	0.414195	0.104412
9.83333	0.04	0.0141421	20.8875	0.0275379	0.1	0.05	0	0	0.410355	0.0975169
10	0.0425	0.0125831	20.9075	0.015	0.1	0.05	0	0	0.40332	0.0928984
10.1667	0.045	0.01	20.8975	0.0262996	0.1	1.06296e-16	0	0	0.422648	0.097184
10.3333	0.045	0.01	20.905	0.0129099	0.1	1.06296e-16	0	0	0.417447	0.0945386
10.5	0.045	0.01	20.89	0.0244949	0.1	1.06296e-16	0	0	0.408821	0.0907205
10.6667	0.0425	0.0125831	20.9025	0.0287228	0.1	1.06296e-16	0	0	0.427828	0.0882446
10.8333	0.045	0.01	20.8925	0.0386221	0.133333	0.05	0	0	0.433192	0.0928261
11	0.045	0.01	20.9	0.0182574	0.133333	0.05	0	0	0.439433	0.0890149
11.1667	0.0425	0.0125831	20.895	0.0310913	0.133333	0.05	0	0	0.460853	0.0990875
11.3333	0.045	0.01	20.91	0.011547	0.133333	0.05	0	0	0.408297	0.0627965
11.5	0.0425	0.0125831	20.9025	0.0170783	0.133333	0.05	0	0	0.41963	0.0633305
11.6667	0.0425	0.005	20.8925	0.0206155	0.133333	0.05	0	0	0.424211	0.0708859
11.8333	0.045	0.01	20.88	0.0258199	0.133333	0.05	0	0	0.432675	0.0716011
12	0.0425	0.0125831	20.8825	0.030957	0.133333	0.05	0	0	0.436704	0.070924
12.1667	0.045	0.01	20.8875	0.0340343	0.133333	0.05	0	0	0.445318	0.0714136
12.3333	0.0425	0.0125831	20.895	0.03	0.133333	0.05	0	0	0.455552	0.0717848
12.5	0.0425	0.0125831	20.8975	0.0206155	0.133333	0.05	0	0	0.444385	0.0462232
12.6667	0.045	0.01	20.8975	0.0206155	0.133333	0.05	0	0	0.447562	0.0534002
12.8333	0.0425	0.0125831	20.8925	0.0298608	0.133333	0.05	0	0	0.454437	0.0533521
13	0.045	0.01	20.885	0.0264575	0.133333	0.05	0	0	0.460449	0.0559047
13.1667	0.04	0.0141421	20.8925	0.0298608	0.133333	0.05	0	0	0.471175	0.0651285
13.3333	0.0425	0.005	20.9	0.0282843	0.133333	0.05	0	0	0.477215	0.0713438
13.5	0.0425	0.0125831	20.8925	0.0359398	0.133333	0.05	0	0	0.487232	0.0645574
13.6667	0.0425	0.0125831	20.9025	0.0170783	0.2	0.05	0	0	0.498202	0.0759153
13.8333	0.045	0.0129099	20.89	0.0294392	0.2	0.05	0	0	0.52423	0.0958655
14	0.045	0.01	20.89	0.0316228	0.2	0.05	0	0	0.517846	0.0798575
14.1667	0.0475	0.00957427	20.9025	0.0125831	0.2	0.05	0	0	0.522443	0.0818548
14.3333	0.045	0.01	20.9	0.0282843	0.2	0.05	0	0	0.529798	0.0802295
14.5	0.0425	0.0125831	20.9	0.0141421	0.2	0.05	0	0	0.547101	0.0921338
14.6667	0.045	0.0129099	20.8975	0.0287228	0.2	0.05	0	0	0.544858	0.0818094
14.8333	0.045	0.01	20.89	0.0316228	0.2	0.05	0	0	0.561278	0.0887956
15	0.0475	0.00957427	20.89	0.0216025	0.2	0.05	0	0	0.601035	0.138278
15.1667	0.0475	0.00957427	20.8925	0.0221736	0.2	0.05	0	0	0.557348	0.0680762
15.3333	0.0475	0.00957427	20.895	0.0208167	0.2	0.05	0	0	0.557118	0.0641116
15.5	0.0425	0.0125831	20.8925	0.0298608	0.2	0.05	0	0	0.568082	0.0641929
15.6667	0.05	0.00816497	20.8875	0.0359398	0.2	0.05	0	0	0.573815	0.0671368
15.8333	0.0475	0.00957427	20.8875	0.0330404	0.2	0.05	0	0	0.568246	0.0455062
16	0.0475	0.00957427	20.895	0.0251661	0.2	0.05	0	0	0.575075	0.0513242
16.1667	0.05	0.00816497	20.8925	0.0221736	0.2	0.05	0	0	0.598032	0.086351
16.3333	0.0525	0.0125831	20.8875	0.0298608	0.2	0.05	0	0	0.579982	0.0446056
16.5	0.0475	0.00957427	20.8925	0.0221736	0.2	0.05	0	0	0.593632	0.0501775
16.6667	0.05	0.00816497	20.9025	0.015	0.2	0.05	0	0	0.598962	0.0606733
16.8333	0.0475	0.00957427	20.8925	0.0330404	0.233333	0.0816497	0	0	0.602518	0.0697914
17	0.0475	0.00957427	20.895	0.0173205	0.233333	0.0816497	0	0	0.619392	0.065087
17.1667	0.05	0.00816497	20.8925	0.0221736	0.233333	0.0816497	0	0	0.624839	0.0454511
17.3333	0.05	0.011547	20.8925	0.0287228	0.233333	0.0816497	0	0	0.617198	0.0547646
17.5	0.05	0.011547	20.895	0.0208167	0.233333	0.0816497	0	0	0.624753	0.0646962
17.6667	0.055	0.0129099	20.8975	0.0262996	0.233333	0.0816497	0	0	0.625212	0.0748075
17.8333	0.05	0.00816497	20.905	0.0288675	0.233333	0.0816497	0	0	0.639814	0.0739922
18	0.055	0.0129099	20.885	0.0341565	0.233333	0.0816497	0	0	0.648963	0.0770972
18.1667	0.0525	0.00957427	20.895	0.0238048	0.266667	0.0957427	0	0	1.041	0.73419
18.3333	0.0525	0.0125831	20.895	0.0310913	0.266667	0.0957427	0	0	0.653209	0.0442047
18.5	0.0525	0.0125831	20.9	0.0270801	0.266667	0.0957427	0	0	0.645503	0.0443189
18.6667	0.055	0.0129099	20.8875	0.0287228	0.266667	0.0957427	0	0	0.647241	0.0450526
18.8333	0.055	0.0129099	20.895	0.0173205	0.266667	0.0957427	0	0	0.660067	0.0451601
19	0.055	0.0129099	20.8925	0.0189297	0.266667	0.0957427	0	0	0.66512	0.0509215
19.1667	0.0525	0.0125831	20.8975	0.0170783	0.3	0.1	0	0	0.677588	0.0551766
19.3333	0.0575	0.00957427	20.885	0.0288675	0.3	0.1	0	0	0.752928	0.040156
19.5	0.055	0.0129099	20.89	0.0216025	0.3	0.1	0	0	0.68997	0.0427726
19.6667	0.055	0.0129099	20.89	0.0216025	0.3	0.1	0	0	0.864311	0.343713
19.8333	0.0525	0.015	20.8925	0.0206155	0.3	0.1	0	0	0.69619	0.0565565
20	0.0525	0.015	20.88	0.0216025	0.3	0.1	0	0	0.726207	0.0730059
20.1667	0.055	0.0129099	20.885	0.0264575	0.3	0.1	0	0	0.729276	0.036329
20.3333	0.0575	0.015	20.8875	0.0170783	0.3	0.1	0	0	0.724037	0.0723364
20.5	0.055	0.0173205	20.8825	0.0330404	0.3	0.1	0	0	0.718194	0.0828577
20.6667	0.0525	0.015	20.885	0.0238048	0.3	0.1	0	0	0.730803	0.0842412
20.8333	0.0575	0.00957427	20.8975	0.0170783	0.3	0.1	0	0	0.73869	0.0744081
21	0.0525	0.00957427	20.8925	0.0221736	0.3	0.1	0	0	0.795589	0.121136
21.1667	0.06	0.011547	20.8825	0.0340343	0.3	0.1	0	0	0.735178	0.0778537
21.3333	0.0625	0.00957427	20.8775	0.025	0.3	0.1	0	0	0.735353	0.0826748
21.5	0.06	0.011547	20.8775	0.025	0.3	0.1	0	0	0.753334	0.0878691
21.6667	0.0575	0.00957427	20.8825	0.0170783	0.333333	0.125831	0	0	0.769607	0.0813008
21.8333	0.06	0.011547	20.8875	0.0125831	0.333333	0.125831	0	0	0.762948	0.0857016
22	0.0575	0.015	20.885	0.0251661	0.333333	0.125831	0	0	0.765349	0.0961652
22.1667	0.0575	0.015	20.8825	0.0236291	0.366667	0.141421	0	0	0.773055	0.0889074
22.3333	0.06	0.011547	20.8775	0.0170783	0.366667	0.141421	0	0	0.779562	0.0941639
22.5	0.0575	0.015	20.87	0.0182574	0.366667	0.141421	0	0	0.795177	0.0993217
22.6667	0.0625	0.015	20.885	0.0173205	0.366667	0.0957427	0	0	0.798631	0.10424
22.8333	0.06	0.011547	20.8875	0.0298608	0.366667	0.0957427	0	0	0.80431	0.11314
23	0.06	0.011547	20.885	0.0129099	0.366667	0.0957427	0	0	0.796257	0.109596
23.1667	0.0625	0.015	20.8825	0.00957427	0.366667	0.0957427	0	0	0.806958	0.111407
23.3333	0.0625	0.015	20.8725	0.0287228	0.366667	0.0957427	0	0	0.812191	0.11898
23.5	0.06	0.0182574	20.8825	0.0170783	0.366667	0.0957427	0	0	0.82342	0.110747
23.6667	0.0625	0.0170783	20.875	0.0264575	0.4	0.1	0	0	0.829167	0.108394
23.8333	0.06	0.0141421	20.8825	0.015	0.4	0.1	0	0	0.836137	0.10958
24	0.0625	0.00957427	20.8775	0.0262996	0.4	0.1	0	0	0.850898	0.114495
24.1667	0.06	0.0182574	20.8775	0.015	0.4	0.1	0	0	0.855841	0.110607
24.3333	0.0625	0.015	20.875	0.0129099	0.433333	0.125831	0	0	0.864129	0.113176
24.5	0.0625	0.015	20.8825	0.0170783	0.433333	0.125831	0	0	0.955944	0.18485
24.6667	0.065	0.0173205	20.885	0.0238048	0.433333	0.125831	0	0	0.860569	0.119507
24.8333	0.0625	0.015	20.8775	0.015	0.433333	0.125831	0	0	0.856779	0.132823
25	0.0625	0.015	20.8725	0.0206155	0.433333	0.125831	0	0	0.858557	0.135727
25.1667	0.065	0.0173205	20.875	0.0191485	0.433333	0.125831	0	0	0.868931	0.142546
25.3333	0.0625	0.015	20.88	0.0163299	0.433333	0.125831	0	0	0.867041	0.135108
25.5	0.065	0.0173205	20.885	0.01	0.433333	0.125831	0	0	0.87573	0.13689
25.6667	0.065	0.0173205	20.885	0.0191485	0.433333	0.125831	0	0	0.881284	0.13709
25.8333	0.065	0.0173205	20.885	0.0057735	0.433333	0.125831	0	0	0.891112	0.146615
26	0.065	0.0173205	20.8775	0.015	0.433333	0.125831	0	0	0.892027	0.147754
26.1667	0.065	0.0173205	20.875	0.0191485	0.466667	0.141421	0	0	0.907469	0.136065
26.3333	0.0675	0.015	20.88	0.0141421	0.466667	0.141421	0	0	0.895699	0.155243
26.5	0.065	0.0129099	20.875	0.0238048	0.466667	0.141421	0	0	0.900432	0.169118
26.6667	0.0675	0.0206155	20.8825	0.00957427	0.466667	0.141421	0	0	0.895794	0.170782
26.8333	0.0675	0.015	20.8775	0.0189297	0.5	0.170783	0	0	0.904041	0.174857
27	0.07	0.0182574	20.87	0.0141421	0.533333	0.173205	0	0	0.90257	0.173925
27.1667	0.07	0.0182574	20.8775	0.0206155	0.533333	0.173205	0	0	0.920246	0.169785
27.3333	0.07	0.0182574	20.8675	0.0221736	0.533333	0.173205	0	0	0.928935	0.171412
27.5	0.07	0.0182574	20.8775	0.0189297	0.533333	0.173205	0	0	0.935005	0.172789
27.6667	0.0675	0.0206155	20.87	0.0182574	0.533333	0.173205	0	0	0.941821	0.174307
27.8333	0.0675	0.0206155	20.865	0.0173205	0.533333	0.173205	0	0	0.949765	0.182071
28	0.07	0.0182574	20.87	0.011547	0.533333	0.173205	0	0	0.947336	0.182772
28.1667	0.0675	0.0206155	20.8775	0.0221736	0.533333	0.173205	0	0	0.948914	0.181874
28.3333	0.07	0.0182574	20.88	0.011547	0.533333	0.173205	0	0	0.956381	0.174926
28.5	0.0725	0.015	20.875	0.0251661	0.533333	0.173205	0	0	0.965468	0.177761
28.6667	0.075	0.0191485	20.8675	0.00957427	0.533333	0.173205	0	0	0.95052	0.190765
28.8333	0.075	0.0191485	20.87	0.00816497	0.533333	0.173205	0	0	0.955369	0.193956
29	0.0725	0.0221736	20.875	0.0191485	0.566667	0.206155	0	0	0.973319	0.193651
29.1667	0.075	0.0191485	20.8725	0.0189297	0.566667	0.206155	0	0	0.978917	0.186385
29.3333	0.0725	0.015	20.8725	0.0189297	0.566667	0.206155	0	0	0.985559	0.19411
29.5	0.07	0.0182574	20.8725	0.0206155	0.6	0.216025	0	0	0.982497	0.206094
29.6667	0.07	0.0182574	20.8725	0.0236291	0.6	0.216025	0	0	0.989463	0.199792
29.8333	0.075	0.0191485	20.86	0.02	0.6	0.216025	0	0	0.992551	0.196894
30	0.075	0.0191485	20.88	0.0141421	0.6	0.216025	0	0	1.00325	0.194997
30.1667	0.075	0.0191485	20.88	0.0244949	0.633333	0.221736	0	0	1.0051	0.20641
30.3333	0.075	0.0191485	20.8725	0.015	0.633333	0.221736	0	0	1.0044	0.216828
30.5	0.0725	0.0221736	20.875	0.0173205	0.633333	0.221736	0	0	1.01104	0.217297
30.6667	0.075	0.0191485	20.8675	0.025	0.633333	0.221736	0	0	1.01302	0.217426
30.8333	0.075	0.0191485	20.8775	0.0170783	0.666667	0.251661	0	0	1.01889	0.214471
31	0.0725	0.0221736	20.8725	0.0125831	0.666667	0.251661	0	0	1.03185	0.218927
31.1667	0.075	0.0238048	20.875	0.0173205	0.666667	0.206155	0	0	1.03326	0.217763
31.3333	0.0725	0.0221736	20.87	0.0244949	0.666667	0.206155	0	0	1.03012	0.215937
31.5	0.08	0.0244949	20.87	0.0141421	0.666667	0.206155	0	0	1.04303	0.214825
31.6667	0.075	0.0191485	20.87	0.0163299	0.666667	0.206155	0	0	1.04677	0.226605
31.8333	0.0775	0.0206155	20.87	0.0182574	0.666667	0.206155	0	0	1.04193	0.225464
32	0.075	0.0191485	20.8825	0.0206155	0.666667	0.206155	0	0	1.04665	0.233229
32.1667	0.0775	0.0206155	20.8775	0.0287228	0.666667	0.206155	0	0	1.06255	0.224778
32.3333	0.0775	0.0206155	20.8725	0.0206155	0.666667	0.206155	0	0	1.0708	0.226176
32.5	0.0775	0.0236291	20.875	0.0251661	0.7	0.216025	0	0	1.06385	0.244233
32.6667	0.08	0.0244949	20.8675	0.0170783	0.733333	0.25	0	0	1.05978	0.25124
32.8333	0.0775	0.0236291	20.87	0.0216025	0.733333	0.25	0	0	1.0661	0.247699
33	0.0775	0.0236291	20.865	0.0238048	0.733333	0.25	0	0	1.06411	0.245325
33.1667	0.0775	0.0206155	20.88	0.02	0.733333	0.25	0	0	1.06394	0.238906
33.3333	0.08	0.0244949	20.875	0.0238048	0.766667	0.251661	0	0	1.06944	0.258996
33.5	0.08	0.0244949	20.8625	0.0320156	0.766667	0.251661	0	0	1.07524	0.261985
33.6667	0.08	0.0244949	20.875	0.0191485	0.766667	0.251661	0	0	1.07987	0.246292
33.8333	0.08	0.0244949	20.8675	0.0236291	0.766667	0.251661	0	0	1.07996	0.244156
34	0.08	0.0244949	20.875	0.0238048	0.766667	0.251661	0	0	1.08527	0.241707
34.1667	0.075	0.0191485	20.875	0.0264575	0.766667	0.251661	0	0	1.10047	0.248399
34.3333	0.0825	0.0189297	20.865	0.0238048	0.8	0.287228	0	0	1.0944	0.244413
34.5	0.08	0.0244949	20.8725	0.030957	0.8	0.287228	0	0	1.09775	0.259349
34.6667	0.0775	0.0236291	20.89	0.0141421	0.8	0.287228	0	0	1.10435	0.241781
34.8333	0.0825	0.0221736	20.87	0.0270801	0.8	0.287228	0	0	1.1099	0.245805
35	0.0825	0.0262996	20.8675	0.0275379	0.8	0.287228	0	0	1.10621	0.252239
35.1667	0.0775	0.0236291	20.87	0.0316228	0.833333	0.294392	0	0	1.12215	0.242558
35.3333	0.085	0.0264575	20.8725	0.0275379	0.833333	0.294392	0	0	1.13656	0.236827
35.5	0.08	0.0244949	20.8775	0.0170783	0.833333	0.294392	0	0	1.14277	0.242686
35.6667	0.085	0.0264575	20.8725	0.0206155	0.833333	0.294392	0	0	1.12887	0.250464
35.8333	0.085	0.0264575	20.8975	0.0170783	0.866667	0.330404	0	0	1.12944	0.261231
36	0.0875	0.0236291	20.905	0.0129099	0.866667	0.330404	0	0	1.1334	0.259427
36.1667	0.0875	0.0236291	20.905	0.0238048	0.866667	0.330404	0	0	1.12672	0.248699
36.3333	0.09	0.0216025	20.905	0.0387298	0.866667	0.330404	0	0	1.12539	0.250694
36.5	0.0925	0.0262996	20.9025	0.015	0.866667	0.330404	0	0	1.12925	0.255711
36.6667	0.0875	0.0236291	20.91	0.0216025	0.9	0.331662	0	0	1.11614	0.256529
36.8333	0.0975	0.030957	20.9075	0.0189297	0.9	0.331662	0	0	1.14046	0.256544
37	0.095	0.0238048	20.91	0.0182574	0.9	0.331662	0	0	1.13497	0.248841
37.1667	0.0975	0.0236291	20.9025	0.0189297	0.9	0.331662	0	0	1.13253	0.255095
37.3333	0.0975	0.0236291	20.9075	0.0125831	0.933333	0.368556	0	0	1.13354	0.267914
37.5	0.0925	0.0262996	20.9225	0.025	0.933333	0.368556	0	0	1.13545	0.246618
37.6667	0.0975	0.0236291	20.9125	0.0125831	0.933333	0.368556	0	0	1.14756	0.249445
37.8333	0.1	0.0282843	20.92	0.0216025	0.933333	0.368556	0	0	1.13763	0.242173
38	0.0975	0.0236291	20.92	0.0182574	0.966667	0.374166	0	0	1.14487	0.251185
38.1667	0.1	0.0282843	20.91	0.0216025	0.966667	0.330404	0	0	1.15473	0.245893
38.3333	0.095	0.0264575	20.89	0.0270801	0.966667	0.330404	0	0	1.1668	0.257874
38.5	0.095	0.0264575	20.88	0.0216025	0.966667	0.330404	0	0	1.16548	0.290824
38.6667	0.09	0.0244949	20.875	0.0238048	0.966667	0.330404	0	0	1.18124	0.30407
38.8333	0.09	0.0282843	20.8725	0.0221736	1	0.369685	0	0	1.1789	0.314543
39	0.0875	0.0236291	20.8725	0.0189297	1	0.369685	0	0	1.18804	0.309295
39.1667	0.0875	0.0236291	20.8775	0.0170783	1	0.369685	0	0	1.18778	0.305119
39.3333	0.085	0.0264575	20.88	0.0163299	1	0.369685	0	0	1.20458	0.306669
39.5	0.0875	0.0236291	20.8825	0.0262996	1.03333	0.368556	0	0	1.20132	0.308601
39.6667	0.0875	0.0236291	20.8825	0.0189297	1.03333	0.368556	0	0	1.20525	0.312484
39.8333	0.0875	0.0236291	20.89	0.0182574	1.03333	0.368556	0	0	1.21203	0.292658
40	0.09	0.0244949	20.88	0.0216025	1.03333	0.368556	0	0	1.22679	0.303676
40.1667	0.0875	0.0236291	20.8775	0.0170783	1.03333	0.368556	0	0	1.22324	0.288346
40.3333	0.09	0.0282843	20.89	0.0282843	1.06667	0.408248	0	0	1.23669	0.293482
40.5	0.0925	0.0287228	20.89	0.0216025	1.1	0.411299	0	0	1.23319	0.302329
40.6667	0.0925	0.0287228	20.8825	0.0206155	1.1	0.411299	0	0	1.23668	0.30117
40.8333	0.09	0.0282843	20.88	0.02	1.1	0.411299	0	0	1.24969	0.303757
41	0.0925	0.0287228	20.8825	0.025	1.1	0.411299	0	0	1.24837	0.305083
41.1667	0.0925	0.0287228	20.8925	0.0189297	1.1	0.411299	0	0	1.25105	0.307406
41.3333	0.0925	0.0287228	20.8875	0.025	1.1	0.411299	0	0	1.25457	0.293616
41.5	0.0925	0.0287228	20.8875	0.025	1.13333	0.450925	0	0	1.25391	0.296732
41.6667	0.0925	0.0287228	20.8825	0.025	1.13333	0.450925	0	0	1.25963	0.306327
41.8333	0.0925	0.0287228	20.88	0.0141421	1.16667	0.45	0	0	1.25478	0.314668
42	0.0925	0.0287228	20.8825	0.0221736	1.16667	0.45	0	0	1.26648	0.315799
42.1667	0.09	0.0282843	20.8825	0.0221736	1.16667	0.45	0	0	1.27126	0.31545
42.3333	0.0925	0.0287228	20.89	0.00816497	1.16667	0.45	0	0	1.28534	0.324086
42.5	0.0925	0.0287228	20.8825	0.025	1.16667	0.45	0	0	1.28457	0.320543
42.6667	0.0925	0.0287228	20.885	0.0238048	1.16667	0.45	0	0	1.29502	0.317254
42.8333	0.0925	0.0287228	20.8825	0.015	1.2	0.489898	0	0	1.30215	0.325849
43	0.09	0.0282843	20.8825	0.0262996	1.23333	0.492443	0	0	1.29838	0.327741
43.1667	0.0925	0.0287228	20.8775	0.0221736	1.23333	0.492443	0	0	1.29974	0.333928
43.3333	0.0925	0.0287228	20.8825	0.0125831	1.23333	0.492443	0	0	1.3111	0.331065
43.5	0.0925	0.0287228	20.8725	0.0206155	1.23333	0.492443	0	0	1.31172	0.335586
43.6667	0.0925	0.0287228	20.8725	0.0221736	1.23333	0.492443	0	0	1.30679	0.334365
43.8333	0.0925	0.0287228	20.875	0.0129099	1.23333	0.492443	0	0	1.31294	0.33479
44	0.095	0.0264575	20.87	0.0216025	1.26667	0.532291	0	0	1.317	0.338074
44.1667	0.0925	0.0287228	20.87	0.0294392	1.3	0.489898	0	0	1.30972	0.334505
44.3333	0.0925	0.0287228	20.8725	0.0189297	1.3	0.489898	0	0	1.31246	0.336356
44.5	0.0925	0.0287228	20.875	0.0331662	1.3	0.489898	0	0	1.31385	0.346068
44.6667	0.09	0.0282843	20.875	0.0208167	1.3	0.489898	0	0	1.32095	0.349227
44.8333	0.0925	0.0287228	20.865	0.0191485	1.3	0.489898	0	0	1.32002	0.339241
45	0.0925	0.0287228	20.865	0.0173205	1.3	0.489898	0	0	1.32527	0.328338
45.1667	0.0925	0.0287228	20.88	0.0141421	1.33333	0.531507	0	0	1.32497	0.339468
45.3333	0.0925	0.0287228	20.8675	0.0206155	1.33333	0.531507	0	0	1.33808	0.339992
45.5	0.0925	0.0287228	20.8675	0.0236291	1.36667	0.532291	0	0	1.34832	0.342255
45.6667	0.0925	0.0287228	20.865	0.0264575	1.36667	0.532291	0	0	1.35674	0.334881
45.8333	0.0925	0.0287228	20.86	0.0216025	1.36667	0.532291	0	0	1.34774	0.340049
46	0.09	0.0282843	20.875	0.0173205	1.36667	0.532291	0	0	1.35249	0.354888
46.1667	0.095	0.0331662	20.8625	0.0221736	1.36667	0.532291	0	0	1.34465	0.361289
46.3333	0.0925	0.0287228	20.8625	0.0170783	1.4	0.57373	0	0	1.34807	0.368971
46.5	0.0925	0.0287228	20.865	0.0173205	1.43333	0.571548	0	0	1.3456	0.363795
46.6667	0.09	0.0282843	20.875	0.0208167	1.43333	0.571548	0	0	1.35538	0.370611
46.8333	0.0925	0.0287228	20.865	0.0310913	1.43333	0.571548	0	0	1.36399	0.367829
47	0.0925	0.0287228	20.8625	0.0262996	1.43333	0.571548	0	0	1.36871	0.365359
47.1667	0.09	0.0282843	20.8675	0.0170783	1.43333	0.571548	0	0	1.3741	0.362325
47.3333	0.0925	0.0298608	20.86	0.033665	1.43333	0.571548	0	0	1.36983	0.367843
47.5	0.09	0.0282843	20.865	0.0238048	1.5	0.613732	0	0	1.36888	0.380914
47.6667	0.0925	0.0330404	20.8675	0.0236291	1.5	0.613732	0	0	1.37246	0.386444
47.8333	0.0925	0.0287228	20.8625	0.0221736	1.5	0.613732	0	0	1.37472	0.378
48	0.0925	0.0287228	20.86	0.0294392	1.5	0.613732	0	0	1.37695	0.376894
48.1667	0.095	0.0264575	20.8625	0.0221736	1.5	0.613732	0	0	1.3767	0.381586
48.3333	0.095	0.0331662	20.8575	0.0221736	1.5	0.613732	0	0	1.39072	0.384857
48.5	0.095	0.0331662	20.8675	0.0236291	1.5	0.613732	0	0	1.3963	0.383214
48.6667	0.0925	0.0287228	20.86	0.0141421	1.56667	0.653197	0	0	1.39898	0.385518
48.8333	0.0925	0.0287228	20.865	0.03	1.56667	0.653197	0	0	1.40041	0.377262
49	0.0925	0.0287228	20.8475	0.0298608	1.56667	0.653197	0	0	1.40389	0.375855
49.1667	0.0975	0.030957	20.8675	0.0386221	1.56667	0.653197	0	0	1.41003	0.384092
49.3333	0.095	0.0331662	20.86	0.0244949	1.56667	0.653197	0	0	1.40779	0.387241
49.5	0.095	0.0264575	20.855	0.0251661	1.6	0.655744	0	0	1.39696	0.398553
49.6667	0.095	0.0331662	20.86	0.02	1.63333	0.655108	0	0	1.40657	0.396871
49.8333	0.095	0.0331662	20.8675	0.0206155	1.63333	0.655108	0	0	1.40567	0.398314
50	0.095	0.0331662	20.8625	0.0189297	1.63333	0.655108	0	0	1.41176	0.390704
50.1667	0.095	0.0331662	20.865	0.0191485	1.63333	0.655108	0	0	1.41796	0.389775
50.3333	0.0975	0.030957	20.8625	0.0287228	1.63333	0.655108	0	0	1.4222	0.38855
50.5	0.095	0.0331662	20.86	0.0294392	1.63333	0.655108	0	0	1.43344	0.397076
50.6667	0.0975	0.030957	20.855	0.0238048	1.7	0.694622	0	0	1.43227	0.395338
50.8333	0.1	0.0282843	20.8525	0.0340343	1.7	0.694622	0	0	1.437	0.404574
51	0.095	0.0331662	20.865	0.01	1.7	0.694622	0	0	1.43431	0.398567
51.1667	0.0975	0.030957	20.855	0.0191485	1.7	0.694622	0	0	1.44456	0.400876
51.3333	0.0975	0.030957	20.8525	0.0262996	1.7	0.694622	0	0	1.44501	0.409553
51.5	0.1	0.0282843	20.85	0.0244949	1.7	0.694622	0	0	1.45079	0.406895
51.6667	0.1	0.0282843	20.8575	0.0275379	1.76667	0.736546	0	0	1.4497	0.399333
51.8333	0.0975	0.030957	20.8525	0.0189297	1.76667	0.736546	0	0	1.44435	0.40732
52	0.0975	0.030957	20.8525	0.0221736	1.76667	0.736546	0	0	1.43846	0.405113
52.1667	0.1	0.0282843	20.855	0.0208167	1.76667	0.736546	0	0	1.45507	0.41278
52.3333	0.1025	0.0330404	20.86	0.0216025	1.76667	0.736546	0	0	1.47002	0.403063
52.5	0.1025	0.0330404	20.865	0.0208167	1.76667	0.736546	0	0	1.4643	0.410688
52.6667	0.1	0.0355903	20.8525	0.0320156	1.8	0.778888	0	0	1.47439	0.406581
52.8333	0.1	0.0282843	20.8575	0.0275379	1.83333	0.776209	0	0	1.48031	0.403377
53	0.1025	0.0330404	20.8475	0.0330404	1.83333	0.776209	0	0	1.4805	0.407843
53.1667	0.0975	0.0377492	20.855	0.0129099	1.83333	0.776209	0	0	1.47656	0.414879
53.3333	0.105	0.0331662	20.85	0.02	1.83333	0.776209	0	0	1.48007	0.411602
53.5	0.1	0.0282843	20.8575	0.0206155	1.86667	0.776745	0	0	1.48446	0.418695
53.6667	0.1025	0.0330404	20.8675	0.0221736	1.9	0.818026	0	0	1.49251	0.4112
53.8333	0.1025	0.0330404	20.8625	0.0262996	1.9	0.818026	0	0	1.49863	0.41611
54	0.095	0.0331662	20.8525	0.0189297	1.9	0.818026	0	0	1.49725	0.406306
54.1667	0.0975	0.030957	20.86	0.0216025	1.9	0.778888	0	0	1.49797	0.422441
54.3333	0.1025	0.0330404	20.8575	0.0221736	1.9	0.778888	0	0	1.50739	0.421393
54.5	0.1	0.0282843	20.8575	0.0221736	1.9	0.778888	0	0	1.50031	0.431607
54.6667	0.0975	0.030957	20.8675	0.0206155	1.93333	0.822091	0	0	1.5065	0.412875
54.8333	0.1025	0.0330404	20.8525	0.0262996	1.96667	0.818535	0	0	1.50866	0.4125
55	0.1025	0.0330404	20.87	0.0182574	1.96667	0.818535	0	0	1.50552	0.415481
55.1667	0.1	0.0355903	20.86	0.0282843	1.96667	0.818535	0	0	1.50602	0.42042
55.3333	0.1025	0.0330404	20.8625	0.0221736	2	0.818026	0	0	1.5119	0.424493
55.5	0.1	0.0282843	20.8525	0.0125831	2	0.818026	0	0	1.52725	0.432471
55.6667	0.1	0.0282843	20.8575	0.030957	2.03333	0.860233	0	0	1.5258	0.413977
55.8333	0.1	0.0355903	20.8575	0.0340343	2.03333	0.860233	0	0	1.52669	0.422486
56	0.1	0.0355903	20.855	0.03	2.03333	0.860233	0	0	1.53359	0.431179
56.1667	0.1025	0.0330404	20.85	0.0282843	2.03333	0.860233	0	0	1.53775	0.426607
56.3333	0.1025	0.0287228	20.8625	0.0221736	2.03333	0.860233	0	0	1.53532	0.419622
56.5	0.1025	0.0330404	20.8775	0.0189297	2.1	0.9	0	0	1.53937	0.437269
56.6667	0.1075	0.030957	20.89	0.0163299	2.1	0.9	0	0	1.52365	0.423808
56.8333	0.1075	0.030957	20.8925	0.0298608	2.1	0.9	0	0	1.52435	0.418833
57	0.1125	0.0330404	20.885	0.0191485	2.1	0.9	0	0	1.52305	0.412016
57.1667	0.1125	0.0330404	20.8875	0.0170783	2.13333	0.899537	0	0	1.5327	0.413719
57.3333	0.1125	0.0330404	20.8925	0.025	2.13333	0.899537	0	0	1.53176	0.412442
57.5	0.1125	0.0330404	20.8925	0.0206155	2.16667	0.94163	0	0	1.53783	0.4209
57.6667	0.1125	0.0330404	20.8975	0.0298608	2.16667	0.94163	0	0	1.54495	0.417583
57.8333	0.1175	0.0359398	20.8925	0.0262996	2.16667	0.94163	0	0	1.55002	0.425377
58	0.115	0.0310913	20.89	0.0141421	2.16667	0.94163	0	0	1.55444	0.407311
58.1667	0.1175	0.0359398	20.89	0.0216025	2.16667	0.94163	0	0	1.55388	0.411614
58.3333	0.12	0.033665	20.89	0.0141421	2.16667	0.94163	0	0	1.55847	0.421343
58.5	0.115	0.0310913	20.895	0.0173205	2.2	0.984463	0	0	1.56363	0.41441
58.6667	0.1175	0.0359398	20.8975	0.0206155	2.26667	0.94163	0	0	1.56377	0.417325
58.8333	0.1175	0.0359398	20.9	0.0141421	2.26667	0.94163	0	0	1.57739	0.418869
59	0.12	0.033665	20.895	0.0251661	2.26667	0.94163	0	0	1.5626	0.415409
59.1667	0.1225	0.0330404	20.9	0.0163299	2.26667	0.94163	0	0	1.56251	0.417621
59.3333	0.1225	0.0330404	20.905	0.0129099	2.3	0.984463	0	0	1.57182	0.411735
59.5	0.1225	0.0330404	20.9025	0.0221736	2.3	0.984463	0	0	1.57018	0.415444
59.6667	0.1225	0.0330404	20.9075	0.0221736	2.3	0.984463	0	0	1.57452	0.412081
59.8333	0.125	0.0310913	20.9025	0.0125831	2.3	0.984463	0	0	1.58334	0.41371
60	0.1225	0.0330404	20.9075	0.0221736	2.3	0.984463	0	0	1.58302	0.409877
60.1667	0.1225	0.0330404	20.9075	0.0170783	2.3	0.984463	0	0	1.59718	0.417951
60.3333	0.1225	0.0330404	20.9025	0.0125831	2.4	1.02307	0	0	1.60294	0.41713
60.5	0.1225	0.0330404	20.9125	0.0189297	2.4	1.02307	0	0	1.60999	0.41448
60.6667	0.1225	0.0330404	20.9175	0.0125831	2.4	1.02307	0	0	1.59972	0.416663
60.8333	0.125	0.0310913	20.905	0.0129099	2.4	1.02307	0	0	1.61111	0.411278
61	0.1225	0.0330404	20.9025	0.00957427	2.4	1.02307	0	0	1.60558	0.418032
61.1667	0.1225	0.0330404	20.9075	0.005	2.43333	1.06575	0	0	1.61643	0.410524
61.3333	0.125	0.0378594	20.915	0.0129099	2.43333	1.06575	0	0	1.61466	0.411168
61.5	0.1275	0.0287228	20.9175	0.0125831	2.43333	1.06575	0	0	1.6067	0.419938
61.6667	0.125	0.0310913	20.9175	0.0125831	2.43333	1.06575	0	0	1.607	0.429269
61.8333	0.1275	0.0359398	20.925	0.0208167	2.46667	1.06615	0	0	1.6158	0.414999
62	0.125	0.0378594	20.9125	0.015	2.46667	1.06615	0	0	1.60677	0.410747
62.1667	0.13	0.033665	20.9125	0.015	2.53333	1.10454	0	0	1.61473	0.410852
62.3333	0.1275	0.0359398	20.9175	0.0125831	2.53333	1.10454	0	0	1.62598	0.419458
62.5	0.1275	0.0359398	20.9175	0.0125831	2.53333	1.10454	0	0	1.62334	0.422415
62.6667	0.1275	0.0377492	20.9175	0.015	2.53333	1.10454	0	0	1.62453	0.418836
62.8333	0.13	0.033665	20.9825	0.118989	2.53333	1.06575	0	0	1.63228	0.425182
63	0.1325	0.0330404	20.92	0.011547	2.56667	1.10905	0	0	1.63013	0.420541
63.1667	0.1275	0.0359398	20.925	0.0129099	2.56667	1.10905	0	0	1.63658	0.416715
63.3333	0.13	0.0355903	20.925	0.0173205	2.56667	1.10905	0	0	1.63725	0.422607
63.5	0.13	0.0355903	20.9225	0.015	2.56667	1.10905	0	0	1.64468	0.425126
63.6667	0.13	0.033665	20.9225	0.0170783	2.6	1.10868	0	0	1.64488	0.418861
63.8333	0.13	0.0355903	20.9175	0.0125831	2.63333	1.15181	0	0	1.65372	0.425886
64	0.125	0.0378594	20.92	0.0163299	2.66667	1.1471	0	0	1.64741	0.420148
64.1667	0.1325	0.0330404	20.9	0.011547	2.66667	1.1471	0	0	1.65029	0.428768
64.3333	0.1225	0.0330404	20.89	0.0244949	2.66667	1.1471	0	0	1.66692	0.438143
64.5	0.125	0.0331662	20.885	0.0173205	2.66667	1.1471	0	0	1.66551	0.451754
64.6667	0.12	0.0355903	20.885	0.0173205	2.66667	1.1471	0	0	1.66803	0.452695
64.8333	0.1175	0.030957	20.89	0.0141421	2.7	1.19024	0	0	1.67513	0.451372
65	0.12	0.0355903	20.8875	0.025	2.7	1.19024	0	0	1.68253	0.455719
65.1667	0.1175	0.0377492	20.895	0.0173205	2.73333	1.18989	0	0	1.68977	0.462621
65.3333	0.1175	0.0377492	20.8875	0.0206155	2.73333	1.18989	0	0	1.69969	0.438103
65.5	0.12	0.0355903	20.8875	0.015	2.76667	1.18603	0	0	1.69224	0.446444
65.6667	0.1175	0.030957	20.8875	0.0170783	2.8	1.22848	0	0	1.69661	0.455692
65.8333	0.1175	0.0377492	20.88	0.0182574	2.8	1.22848	0	0	1.69089	0.458224
66	0.115	0.0331662	20.8875	0.005	2.8	1.22848	0	0	1.69186	0.464333
66.1667	0.1175	0.0377492	20.8875	0.0262996	2.8	1.22848	0	0	1.69302	0.466034
66.3333	0.1175	0.0377492	20.8825	0.0189297	2.8	1.22848	0	0	1.71205	0.461266
66.5	0.1125	0.0330404	20.895	0.01	2.83333	1.27148	0	0	1.71823	0.464196
66.6667	0.115	0.0331662	20.8925	0.00957427	2.83333	1.2339	0	0	1.71996	0.458253
66.8333	0.1125	0.0330404	20.8925	0.00957427	2.86667	1.23288	0	0	1.72956	0.454594
67	0.1125	0.0330404	20.895	0.01	2.86667	1.23288	0	0	1.73637	0.468758
67.1667	0.115	0.0331662	20.8875	0.0170783	2.86667	1.23288	0	0	1.73845	0.464805
67.3333	0.115	0.0331662	20.8825	0.0275379	2.93333	1.27148	0	0	1.73965	0.461338
67.5	0.1175	0.0377492	20.8725	0.0221736	2.93333	1.27148	0	0	1.74438	0.463652
67.6667	0.115	0.0378594	20.875	0.0191485	2.93333	1.27148	0	0	1.75106	0.460408
67.8333	0.1125	0.0330404	20.875	0.0264575	2.93333	1.27148	0	0	1.75331	0.453971
68	0.115	0.0378594	20.8775	0.025	2.93333	1.27148	0	0	1.76148	0.45539
68.1667	0.115	0.0331662	20.8875	0.00957427	2.96667	1.31498	0	0	1.76902	0.453587
68.3333	0.1175	0.0359398	20.8725	0.0206155	3	1.31403	0	0	1.77532	0.452442
68.5	0.115	0.0378594	20.8725	0.0189297	3	1.31403	0	0	1.75096	0.462647
68.6667	0.115	0.0331662	20.875	0.0173205	3.03333	1.3099	0	0	1.75848	0.471862
68.8333	0.1175	0.0377492	20.8875	0.00957427	3.03333	1.3099	0	0	1.761	0.476578
69	0.1175	0.0377492	20.87	0.0216025	3.03333	1.3099	0	0	1.76766	0.475374
69.1667	0.115	0.0331662	20.8675	0.0221736	3.06667	1.35277	0	0	1.77223	0.478125
69.3333	0.115	0.0331662	20.8725	0.0221736	3.06667	1.35277	0	0	1.77612	0.476905
69.5	0.1175	0.0377492	20.8725	0.0206155	3.06667	1.35277	0	0	1.76978	0.475228
69.6667	0.115	0.0331662	20.8775	0.0206155	3.06667	1.35277	0	0	1.76507	0.470897
69.8333	0.1175	0.0377492	20.865	0.0238048	3.1	1.35247	0	0	1.76429	0.476103
70	0.1175	0.0377492	20.865	0.0238048	3.13333	1.39523	0	0	1.76972	0.473403
70.1667	0.115	0.0378594	20.87	0.0141421	3.13333	1.39523	0	0	1.77526	0.466483
70.3333	0.12	0.0355903	20.8625	0.0170783	3.16667	1.39134	0	0	1.78119	0.481188
70.5	0.1175	0.0377492	20.865	0.0191485	3.16667	1.35277	0	0	1.77644	0.473998
70.6667	0.115	0.0404145	20.8625	0.0221736	3.2	1.39613	0	0	1.79044	0.477551
70.8333	0.1175	0.0377492	20.8675	0.0170783	3.2	1.39613	0	0	1.79308	0.476021
71	0.12	0.0355903	20.8625	0.0189297	3.2	1.39613	0	0	1.78725	0.466338
71.1667	0.12	0.0355903	20.865	0.0208167	3.2	1.39613	0	0	1.80376	0.483557
71.3333	0.1175	0.0377492	20.8825	0.015	3.23333	1.39523	0	0	1.8085	0.483772
71.5	0.1175	0.0377492	20.865	0.0191485	3.26667	1.43846	0	0	1.80102	0.486957
71.6667	0.1175	0.0377492	20.87	0.0258199	3.26667	1.43846	0	0	1.8044	0.493195
71.8333	0.12	0.0355903	20.86	0.0294392	3.3	1.43411	0	0	1.81043	0.496672
72	0.1175	0.0377492	20.85	0.0282843	3.3	1.43411	0	0	1.80807	0.491509
72.1667	0.1175	0.0377492	20.86	0.0258199	3.3	1.43411	0	0	1.81286	0.478823
72.3333	0.12	0.0355903	20.8525	0.0330404	3.33333	1.47733	0	0	1.81787	0.483314
72.5	0.1175	0.0377492	20.8625	0.0221736	3.33333	1.47733	0	0	1.81919	0.482599
72.6667	0.12	0.0355903	20.8625	0.0221736	3.33333	1.47733	0	0	1.82221	0.479872
72.8333	0.1175	0.0377492	20.855	0.0208167	3.36667	1.47648	0	0	1.83094	0.476677
73	0.1175	0.0377492	20.8625	0.0275379	3.36667	1.47648	0	0	1.83198	0.475685
73.1667	0.12	0.0382971	20.8625	0.0275379	3.4	1.51959	0	0	1.83546	0.470773
73.3333	0.12	0.0382971	20.86	0.023094	3.43333	1.51548	0	0	1.84109	0.470592
73.5	0.1225	0.0359398	20.8625	0.0221736	3.43333	1.51548	0	0	1.84287	0.475238
73.6667	0.12	0.0382971	20.8625	0.0170783	3.43333	1.51548	0	0	1.8427	0.477723
73.8333	0.1225	0.0403113	20.87	0.02	3.43333	1.51548	0	0	1.85386	0.488464
74	0.12	0.0382971	20.86	0.02	3.46667	1.52096	0	0	1.85171	0.483773
74.1667	0.1225	0.0359398	20.865	0.0264575	3.5	1.51959	0	0	1.8525	0.485567
74.3333	0.12	0.0382971	20.845	0.0251661	3.5	1.51959	0	0	1.85428	0.483228
74.5	0.1225	0.0359398	20.8525	0.0189297	3.5	1.51959	0	0	1.86822	0.478084
74.6667	0.12	0.0382971	20.855	0.0238048	3.5	1.51959	0	0	1.87245	0.48083
74.8333	0.1225	0.0359398	20.8525	0.0221736	3.56667	1.55858	0	0	1.87472	0.479375
75	0.125	0.0404145	20.86	0.0244949	3.56667	1.55858	0	0	1.87976	0.480011
75.1667	0.125	0.0404145	20.87	0.0258199	3.56667	1.55858	0	0	1.88744	0.479698
75.3333	0.13	0.0382971	20.8625	0.0189297	3.56667	1.55858	0	0	1.88658	0.478207
75.5	0.13	0.0382971	20.865	0.0173205	3.56667	1.55858	0	0	1.88812	0.478653
75.6667	0.1275	0.0411299	20.8475	0.00957427	3.63333	1.60078	0	0	1.88613	0.480382
75.8333	0.1275	0.0411299	20.8475	0.0206155	3.63333	1.60078	0	0	1.88916	0.48462
76	0.1275	0.0411299	20.855	0.0129099	3.63333	1.60078	0	0	1.894	0.489633
76.1667	0.1275	0.0411299	20.845	0.01	3.63333	1.60078	0	0	1.90931	0.496366
76.3333	0.13	0.0391578	20.8475	0.025	3.66667	1.59687	0	0	1.90984	0.493923
76.5	0.13	0.0391578	20.8525	0.00957427	3.7	1.63987	0	0	1.91478	0.482749
76.6667	0.135	0.0404145	20.8575	0.0206155	3.7	1.63987	0	0	1.91688	0.483938
76.8333	0.1325	0.0359398	20.8675	0.0206155	3.7	1.63987	0	0	1.91598	0.481248
77	0.135	0.0404145	20.8475	0.0236291	3.73333	1.63911	0	0	1.92775	0.482282
77.1667	0.1325	0.0464579	20.8575	0.015	3.76667	1.68201	0	0	1.92938	0.487513
77.3333	0.135	0.0369685	20.8425	0.0170783	3.76667	1.64418	0	0	1.93976	0.489577
77.5	0.135	0.0443471	20.85	0.0141421	3.76667	1.64418	0	0	1.93882	0.488294
77.6667	0.1375	0.0411299	20.85	0.0141421	3.76667	1.64418	0	0	1.94559	0.477895
77.8333	0.135	0.0443471	20.85	0.0163299	3.8	1.63987	0	0	1.95251	0.487825
78	0.14	0.0454606	20.8475	0.015	3.83333	1.68325	0	0	1.94208	0.487185
78.1667	0.1425	0.0403113	20.845	0.0264575	3.83333	1.68325	0	0	1.94209	0.491895
78.3333	0.1375	0.0411299	20.8425	0.0206155	3.86667	1.68201	0	0	1.95578	0.479796
78.5	0.145	0.0443471	20.8375	0.0170783	3.86667	1.68201	0	0	1.96488	0.478628
78.6667	0.1425	0.0464579	20.84	0.0216025	3.86667	1.68201	0	0	1.9763	0.486667
78.8333	0.145	0.0443471	20.84	0.0244949	3.9	1.7253	0	0	1.9809	0.485117
79	0.1425	0.0464579	20.85	0.0216025	3.9	1.7253	0	0	1.98758	0.483862
79.1667	0.145	0.0443471	20.85	0.0141421	3.9	1.7253	0	0	1.98602	0.480561
79.3333	0.1475	0.0457347	20.8525	0.0125831	3.93333	1.72119	0	0	1.99564	0.478921
79.5	0.15	0.0496655	20.855	0.0238048	3.93333	1.72119	0	0	2.00361	0.485662
79.6667	0.15	0.0439697	20.84	0.0182574	4	1.76328	0	0	2.00942	0.482912
79.8333	0.1525	0.0457347	20.845	0.0129099	4	1.76328	0	0	2.01722	0.485327
80	0.1525	0.0457347	20.8375	0.0330404	4	1.76328	0	0	2.02765	0.471559
80.1667	0.1525	0.0457347	20.8375	0.0262996	4	1.76328	0	0	2.03661	0.4906
80.3333	0.1525	0.0457347	20.8325	0.0221736	4	1.76328	0	0	2.04131	0.484237
80.5	0.155	0.0479583	20.835	0.0129099	4.03333	1.76895	0	0	2.04294	0.489526
80.6667	0.1575	0.0512348	20.835	0.0238048	4.06667	1.76446	0	0	2.0438	0.488749
80.8333	0.1625	0.0457347	20.8325	0.0125831	4.1	1.76328	0	0	2.05208	0.474827
81	0.1675	0.0512348	20.845	0.0208167	4.1	1.76328	0	0	2.0724	0.495403
81.1667	0.1675	0.0512348	20.835	0.0264575	4.13333	1.80647	0	0	2.07937	0.485044
81.3333	0.17	0.0535413	20.8475	0.025	4.13333	1.80647	0	0	2.08531	0.473222
81.5	0.1725	0.0518813	20.835	0.0173205	4.13333	1.80647	0	0	2.10041	0.471182
81.6667	0.17	0.0559762	20.8425	0.0221736	4.13333	1.80647	0	0	2.11187	0.470241
81.8333	0.1775	0.057373	20.84	0.0163299	4.13333	1.80647	0	0	2.1249	0.467997
82	0.1825	0.055	20.825	0.0341565	4.16667	1.85	0	0	2.12779	0.458754
82.1667	0.185	0.0544671	20.835	0.03	4.23333	1.84459	0	0	2.13919	0.456004
82.3333	0.1825	0.0585235	20.845	0.0129099	4.23333	1.84459	0	0	2.15093	0.45036
82.5	0.19	0.0627163	20.84	0.033665	4.23333	1.84459	0	0	2.16498	0.475749
82.6667	0.19	0.0627163	20.825	0.0331662	4.23333	1.84459	0	0	2.1696	0.444829
82.8333	0.1925	0.0618466	20.8275	0.025	4.26667	1.88768	0	0	2.18156	0.450168
83	0.195	0.0645497	20.8275	0.0262996	4.26667	1.88768	0	0	2.19732	0.44327
83.1667	0.195	0.0645497	20.82	0.0244949	4.26667	1.88768	0	0	2.20913	0.444253
83.3333	0.2	0.0697615	20.8225	0.0189297	4.3	1.84932	0	0	2.21937	0.444349
83.5	0.205	0.0718795	20.825	0.0238048	4.36667	1.88768	0	0	2.23212	0.433325
83.6667	0.2075	0.075	20.815	0.0310913	4.36667	1.88768	0	0	2.25125	0.434824
83.8333	0.2175	0.075	20.81	0.0141421	4.36667	1.88768	0	0	2.2603	0.438446
84	0.215	0.0793725	20.81	0.0294392	4.36667	1.88768	0	0	2.2758	0.434035
84.1667	0.22	0.0820569	20.8025	0.0340343	4.36667	1.88768	0	0	2.28373	0.426763
84.3333	0.2225	0.0853913	20.8025	0.0411299	4.43333	1.93046	0	0	2.3018	0.435887
84.5	0.2275	0.0846069	20.795	0.0264575	4.43333	1.93046	0	0	2.32157	0.432429
84.6667	0.24	0.0860233	20.8	0.0216025	4.43333	1.93046	0	0	2.33686	0.429291
84.8333	0.245	0.0967815	20.8075	0.0359398	4.46667	1.92592	0	0	2.34987	0.448178
85	0.25	0.101653	20.8	0.0355903	4.46667	1.92592	0	0	2.36559	0.45719
85.1667	0.2575	0.100457	20.805	0.0341565	4.5	1.96893	0	0	2.39442	0.439448
85.3333	0.265	0.109087	20.785	0.0310913	4.53333	1.96871	0	0	2.40916	0.430984
85.5	0.2675	0.11644	20.7775	0.0359398	4.53333	1.96871	0	0	2.43258	0.422117
85.6667	0.2775	0.11644	20.79	0.0469042	4.53333	1.96871	0	0	2.4711	0.422029
85.8333	0.2775	0.124466	20.7725	0.0394757	4.53333	1.96871	0	0	2.49758	0.423159
86	0.29	0.128323	20.785	0.0465475	4.56667	1.97379	0	0	2.51833	0.413172
86.1667	0.2925	0.132256	20.7775	0.0457347	4.56667	1.97379	0	0	2.54773	0.41373
86.3333	0.305	0.139881	20.8	0.0658281	4.63333	1.96871	0	0	2.58733	0.42248
86.5	0.315	0.143411	20.8	0.0648074	4.63333	1.96871	0	0	2.61166	0.41508
86.6667	0.325	0.151548	20.8	0.0547723	4.66667	2.01163	0	0	2.64358	0.398134
86.8333	0.3375	0.155644	20.79	0.0707107	4.66667	2.01163	0	0	2.66677	0.408149
87	0.3475	0.171925	20.795	0.0732575	4.66667	2.01163	0	0	2.69603	0.410324
87.1667	0.3625	0.176328	20.785	0.0776745	4.7	2.01225	0	0	2.72998	0.401748
87.3333	0.375	0.18412	20.7825	0.07932	4.7	2.01225	0	0	2.76588	0.390182
87.5	0.39	0.200499	20.77	0.0778888	4.73333	2.05508	0	0	2.8028	0.378276
87.6667	0.4025	0.204675	20.77	0.0930949	4.73333	2.05508	0	0	2.84713	0.376804
87.8333	0.4125	0.217006	20.7625	0.0953502	4.76667	2.01163	0	0	2.89074	0.378059
88	0.425	0.225167	20.76	0.0962635	4.76667	2.01163	0	0	2.92984	0.375286
88.1667	0.445	0.241454	20.7575	0.100125	4.83333	2.05508	0	0	2.97509	0.377611
88.3333	0.4575	0.253821	20.7475	0.105	4.83333	2.05508	0	0	3.02851	0.383492
88.5	0.4725	0.262345	20.7475	0.108436	4.83333	2.05508	0	0	3.08696	0.394836
88.6667	0.49	0.278687	20.7425	0.111766	4.83333	2.05508	0	0	3.14145	0.401221
88.8333	0.5075	0.295113	20.73	0.125433	4.86667	2.09821	0	0	3.20734	0.416045
89	0.5275	0.315951	20.725	0.135769	4.9	2.09921	0	0	3.26325	0.431522
89.1667	0.545	0.332516	20.7175	0.132508	4.93333	2.09344	0	0	3.31863	0.456812
89.3333	0.56	0.34938	20.7175	0.14198	4.93333	2.05508	0	0	3.38402	0.474077
89.5	0.5825	0.361882	20.7025	0.149081	4.96667	2.09821	0	0	3.45239	0.50036
89.6667	0.6025	0.378275	20.6975	0.159034	4.96667	2.09821	0	0	3.52568	0.528184
89.8333	0.625	0.390768	20.6925	0.158403	4.96667	2.09821	0	0	3.59699	0.55635
90	0.6525	0.420506	20.68	0.17224	4.96667	2.09821	0	0	3.66627	0.585531
90.1667	0.675	0.441097	20.67	0.178699	5	2.14165	0	0	3.75138	0.613821
90.3333	0.695	0.454203	20.66	0.192007	5.03333	2.136	0	0	3.82373	0.64881
90.5	0.725	0.473885	20.6475	0.195171	5.03333	2.136	0	0	3.9148	0.693012
90.6667	0.745	0.504744	20.64	0.209444	5.06667	2.14223	0	0	4.00877	0.739621
90.8333	0.7725	0.529615	20.63	0.226863	5.06667	2.14223	0	0	4.09694	0.791959
91	0.8	0.546443	20.62	0.234947	5.06667	2.14223	0	0	4.20709	0.844009
91.1667	0.8325	0.580251	20.605	0.25697	5.1	2.18632	0	0	4.31407	0.899451
91.3333	0.86	0.605145	20.585	0.25697	5.13333	2.18537	0	0	4.41039	0.964794
91.5	0.9	0.644412	20.5675	0.270108	5.16667	2.17945	0	0	4.54484	1.05909
91.6667	0.9425	0.687041	20.5475	0.307395	5.2	2.22317	0	0	4.67613	1.13295
91.8333	0.9825	0.726516	20.535	0.317543	5.2	2.22317	0	0	4.81579	1.25168
92	1.0275	0.777705	20.52	0.342247	5.2	2.22317	0	0	4.98399	1.37438
92.1667	1.0725	0.835279	20.495	0.363547	5.23333	2.26716	0	0	5.15485	1.5262
92.3333	1.1275	0.886618	20.4725	0.387675	5.23333	2.23066	0	0	5.32629	1.68351
92.5	1.175	0.94338	20.455	0.404681	5.23333	2.23066	0	0	5.52807	1.87347
92.6667	1.1125	0.77457	20.485	0.328075	5.26667	2.27523	0	0	5.7656	2.10883
92.8333	1.1825	0.869574	20.455	0.375988	5.33333	2.26716	0	0	5.99298	2.35047
93	1.2275	0.917728	20.4275	0.397104	5.36667	2.31138	0	0	6.28514	2.61588
93.1667	1.2825	0.964101	20.4075	0.436454	5.4	2.31012	0	0	6.55881	2.90812
93.3333	1.3325	1.01497	20.3725	0.437598	5.43333	2.35425	0	0	6.8901	3.24412
93.5	1.3775	1.05686	20.335	0.450962	5.43333	2.35425	0	0	7.27019	3.57938
93.6667	1.4225	1.09186	20.3125	0.471266	5.46667	2.35372	0	0	7.64827	3.97044
93.8333	1.1425	0.611794	20.445	0.245289	5.5	2.39774	0	0	8.04688	4.38479
94	1.0875	0.55626	20.4525	0.242264	5.56667	2.39078	0	0	8.14496	4.27891
94.1667	1.16	0.602495	20.41	0.265204	5.63333	2.43499	0	0	8.25358	4.12455
94.3333	1.24	0.667683	20.3725	0.292617	5.66667	2.43653	0	0	8.43036	4.12251
94.5	1.3225	0.737355	20.3375	0.318368	5.73333	2.48193	0	0	8.70312	4.27811
94.6667	1.4075	0.811721	20.305	0.347803	5.76667	2.48512	0	0	9.05041	4.47415
94.8333	1.34	0.851626	20.3325	0.383699	5.9	2.54214	0	0	9.43752	4.77614
95	1.365	0.873556	20.3275	0.393817	6	2.54689	0	0	9.84918	5.11862
95.1667	1.4075	0.881604	20.305	0.387685	6.1	2.60432	0	0	10.2522	5.42314
95.3333	1.435	0.880776	20.29	0.394546	6.16667	2.65377	0	0	10.7099	5.81783
95.5	1.4475	0.862414	20.2825	0.38526	6.23333	2.67504	0	0	11.1304	6.15535
95.6667	1.4475	0.826615	20.29	0.369414	6.33333	2.738	0	0	11.5332	6.37203
95.8333	1.445	0.800521	20.2875	0.352172	6.4	2.73983	0	0	11.9305	6.54998
96	1.34	0.754763	20.3275	0.335298	6.43333	2.738	0	0	12.0701	6.33897
96.1667	1.34	0.790021	20.3275	0.348843	6.5	2.78927	0	0	12.3362	6.3206
96.3333	1.3725	0.835838	20.3275	0.379594	6.53333	2.82769	0	0	12.6646	6.25169
96.5	1.39	0.865756	20.315	0.388716	6.53333	2.78867	0	0	12.9335	6.26855
96.6667	1.425	0.910696	20.3	0.410122	6.56667	2.78927	0.25	0.25	13.3089	6.215
96.8333	1.485	0.956469	20.275	0.438292	6.63333	2.77774	0.5	0.5	13.6909	6.21847
97	1.5175	0.986049	20.2575	0.453606	6.66667	2.78014	0.5	0.5	14.0446	6.28448
97.1667	1.5775	1.0385	20.24	0.46526	6.66667	2.74287	0.55	0.55	14.4393	6.30612
97.3333	1.58	1.02927	20.2625	0.460317	6.7	2.74712	0.55	0.55	14.8301	6.3165
97.5	1.6025	1.05393	20.265	0.479548	6.73333	2.75257	0.6	0.6	15.1338	6.29557
97.6667	1.6425	1.06478	20.25	0.480625	6.8	2.74393	0.6	0.6	15.5299	6.38281
97.8333	1.6675	1.03995	20.235	0.46594	6.8	2.70863	0.6	0.6	15.9192	6.57859
98	1.67	0.997263	20.2325	0.455439	6.83333	2.71662	0.65	0.65	16.3995	6.6744
98.1667	1.6425	0.912044	20.2375	0.424058	6.86667	2.75968	0.65	0.65	16.8312	6.77803
98.3333	1.5775	0.813813	20.2725	0.372592	6.9	2.76933	0.7	0.7	17.1006	6.83667
98.5	1.425	0.689952	20.33	0.303864	6.93333	2.81306	0.7	0.7	17.2121	6.85983
98.6667	1.335	0.68071	20.365	0.280654	6.93333	2.81306	0.75	0.75	17.2412	6.66724
98.8333	1.39	0.719491	20.33	0.305832	7	2.84077	0.8	0.8	17.3769	6.49395
99	1.4125	0.713086	20.3425	0.289295	7	2.84077	0.8	0.8	17.4665	6.39682
99.1667	1.3875	0.725919	20.3475	0.302145	7.03333	2.88487	0.85	0.85	17.5667	6.33125
99.3333	1.3625	0.74406	20.3625	0.303136	7.03333	2.88487	0.85	0.85	17.7088	6.26722
99.5	1.33	0.739053	20.3725	0.303026	7.03333	2.88487	0.9	0.9	17.9796	6.04173
99.6667	1.2875	0.710792	20.3825	0.291018	7.03333	2.88487	0.9	0.9	18.0804	6.06312
99.8333	1.25	0.648537	20.3975	0.275968	7.03333	2.88487	0.95	0.95	18.2718	5.79119
100	1.28	0.717449	20.37	0.335956	7.03333	2.88487	0.95	0.95	18.3898	5.76886
100.167	1.26	0.675771	20.3825	0.296353	7.03333	2.88487	0.95	0.95	18.5833	5.69884
100.333	1.0775	0.349893	20.4325	0.200229	7.03333	2.88487	1	1	18.7946	5.77712
100.5	1.0175	0.288834	20.445	0.171367	7.03333	2.88487	1	1	18.8644	5.61004
100.667	0.9975	0.276089	20.4475	0.165806	7.03333	2.88487	1	1	18.9422	5.55767
100.833	0.985	0.284429	20.4475	0.155858	7.03333	2.88487	1	1	19.0434	5.57909
101	0.9625	0.286051	20.4575	0.152834	7.03333	2.88487	1.05	1.05	19.2482	5.50514
101.167	0.9275	0.283945	20.4675	0.157771	7.03333	2.88487	1.05	1.05	19.3596	5.3108
101.333	0.9075	0.299597	20.47	0.155778	7.03333	2.88487	1.05	1.05	19.5181	5.21623
101.5	0.89	0.3228	20.4775	0.155	7.03333	2.88487	1.05	1.05	19.6389	5.06951
101.667	0.875	0.359305	20.5	0.160624	7.03333	2.88487	1.05	1.05	19.7131	5.04621
101.833	0.855	0.397199	20.5175	0.175	7.03333	2.88487	1.05	1.05	19.7735	5.05994
102	0.8425	0.43454	20.535	0.190526	7.03333	2.88487	1.1	1.1	19.8987	5.07815
102.167	0.835	0.482666	20.5375	0.20998	7.03333	2.88487	1.1	1.1	19.9337	5.07267
102.333	0.8275	0.527281	20.53	0.228473	7.03333	2.88487	1.1	1.1	20.1195	5.12831
102.5	0.83	0.575731	20.535	0.26602	7.03333	2.88487	1.1	1.1	20.0301	5.03778
102.667	0.8375	0.623077	20.5325	0.287214	7.03333	2.88487	1.35	0.85	20.1556	5.10008
102.833	0.8475	0.68139	20.5275	0.302255	7.03333	2.88487	1.45	0.75	20.1477	5.04594
103	0.8575	0.732683	20.52	0.329545	7.03333	2.88487	1.5	0.8	20.1992	4.98847
103.167	0.875	0.786744	20.5075	0.353023	7.03333	2.88487	1.5	0.8	20.2474	4.94567
103.333	0.9	0.843603	20.51	0.375144	7.03333	2.88487	1.5	0.8	20.2876	4.90683
103.5	0.935	0.900833	20.4925	0.397859	7.03333	2.88487	1.5	0.8	20.3784	4.95004
103.667	0.9625	0.956395	20.48	0.425754	7.03333	2.88487	1.5	0.8	20.4464	4.90521
103.833	0.955	0.949263	20.4825	0.425549	7.06667	2.86938	1.5	0.8	20.5496	4.88611
104	0.93	0.906385	20.4875	0.417722	7.13333	2.84077	1.5	0.8	20.5691	4.82657
104.167	0.9625	0.990265	20.47	0.447139	7.2	2.81543	1.5	0.8	20.553	4.72361
104.333	0.96	0.997831	20.4825	0.449917	7.26667	2.79344	1.5	0.8	20.6223	4.7044
104.5	0.96	1.01114	20.475	0.46465	7.33333	2.77489	1.55	0.85	20.6655	4.62425
104.667	0.955	1.02637	20.4775	0.466289	7.43333	2.75363	1.55	0.85	20.7136	4.62597
104.833	0.955	1.05231	20.47	0.48833	7.46667	2.74833	1.55	0.85	20.787	4.62116
105	0.945	1.05847	20.48	0.481802	7.53333	2.74044	1.55	0.85	20.7623	4.51686
105.167	0.93	1.04757	20.48	0.48346	7.6	2.73618	1.55	0.85	20.8745	4.51247
105.333	0.91	1.04042	20.4875	0.479401	7.66667	2.73557	1.55	0.85	20.9461	4.40115
105.5	0.88	0.999767	20.495	0.470496	7.7	2.73663	1.55	0.85	21.0081	4.38571
105.667	0.8325	0.93799	20.5225	0.436148	7.76667	2.7415	1.55	0.85	21.0509	4.36972
105.833	0.7225	0.738574	20.5775	0.349416	7.8	2.7453	1.55	0.85	21.1069	4.38295
106	0.97	0.816619	20.5725	0.278732	7.8	2.7453	1.6	0.9	21.0637	4.42232
106.167	0.7075	0.574826	20.5925	0.304672	7.83333	2.75	1.6	0.9	20.898	4.36088
106.333	1.435	1.50425	20.5425	0.278014	7.83333	2.75	1.6	0.9	20.7548	4.56778
106.5	0.935	0.715938	20.5875	0.245951	7.83333	2.75	1.6	0.9	20.5787	4.80797
106.667	0.6925	0.504538	20.6225	0.247572	7.83333	2.75	1.6	0.9	20.5178	4.91371
106.833	0.625	0.475289	20.6375	0.225296	7.83333	2.75	1.6	0.9	20.5835	5.03398
107	0.655	0.54274	20.6375	0.230561	7.83333	2.75	1.65	0.85	20.4988	4.9905
107.167	0.625	0.490884	20.65	0.226421	7.83333	2.75	1.7	0.8	20.5052	5.14376
107.333	0.6175	0.488151	20.6475	0.233149	7.83333	2.75	1.7	0.8	20.4392	5.07327
107.5	0.6075	0.488493	20.64	0.23622	7.83333	2.75	1.75	0.75	20.462	5.12759
107.667	0.6075	0.494056	20.65	0.229202	7.83333	2.75	1.85	0.75	20.5032	5.17625
107.833	0.64	0.570205	20.6375	0.252636	7.83333	2.75	1.85	0.75	20.539	5.19662
108	0.6075	0.530495	20.6425	0.245951	7.83333	2.75	1.9	0.7	20.5225	5.24722
108.167	0.6075	0.560736	20.6425	0.251446	7.83333	2.75	1.9	0.7	20.4583	5.14756
108.333	0.5875	0.540887	20.665	0.242831	7.83333	2.75	1.9	0.7	20.4679	5.16305
108.5	0.5625	0.516938	20.67	0.229056	7.83333	2.75	1.95	0.65	20.5256	5.21349
108.667	0.515	0.438596	20.675	0.210792	7.83333	2.75	2	0.6	20.5175	5.23235
108.833	0.4825	0.395337	20.6925	0.186615	7.83333	2.75	2	0.6	20.5838	5.23938
109	0.455	0.33828	20.6975	0.158403	7.83333	2.75	2.05	0.55	20.614	5.2234
109.167	0.43	0.30474	20.71	0.155134	7.83333	2.75	2.05	0.55	20.6485	5.23099
109.333	0.415	0.283843	20.7175	0.155215	7.83333	2.75	2.05	0.55	20.6665	5.2569
109.5	0.4	0.270924	20.7175	0.140801	7.83333	2.75	2.1	0.5	20.6378	5.17343
109.667	0.3925	0.246762	20.73	0.129357	7.83333	2.75	2.1	0.5	20.6113	5.16888
109.833	0.3825	0.246762	20.73	0.137356	7.83333	2.75	2.1	0.5	20.6934	5.19968
110	0.3875	0.244591	20.7225	0.132256	7.83333	2.75	2.15	0.55	20.7149	5.15107
110.167	0.37	0.219241	20.74	0.116905	7.83333	2.75	2.2	0.5	20.7426	5.19849
110.333	0.365	0.224722	20.7325	0.108128	7.83333	2.75	2.2	0.5	20.8371	5.19349
110.5	0.3625	0.218689	20.7275	0.10751	7.83333	2.75	2.2	0.5	20.8066	5.19118
110.667	0.3525	0.202711	20.735	0.103441	7.83333	2.75	2.2	0.5	20.7994	5.14094
110.833	0.3425	0.194658	20.7475	0.110265	7.83333	2.75	2.2	0.5	20.7985	5.08095
111	0.34	0.202814	20.75	0.100995	7.83333	2.75	2.2	0.5	20.8256	5.07666
111.167	0.3275	0.194143	20.745	0.104722	7.83333	2.75	2.2	0.5	20.864	5.07512
111.333	0.3225	0.189451	20.7525	0.106262	7.83333	2.75	2.2	0.5	20.8783	5.14459
111.5	0.315	0.18735	20.7525	0.0888351	7.83333	2.75	2.25	0.45	20.9243	5.07074
111.667	0.32	0.193046	20.7575	0.0939415	7.83333	2.75	2.25	0.45	20.8901	5.03935
111.833	0.3125	0.186793	20.7525	0.0917878	7.83333	2.75	2.25	0.45	20.9168	5.00445
112	0.3025	0.188392	20.7575	0.0899537	7.83333	2.75	2.3	0.5	20.9529	4.95337
112.167	0.3025	0.186615	20.755	0.0939858	7.83333	2.75	2.3	0.5	21.0265	4.84782
112.333	0.29	0.184572	20.77	0.0860233	7.83333	2.75	2.3	0.5	20.9339	4.77867
112.5	0.2875	0.180254	20.7725	0.0846069	7.83333	2.75	2.35	0.45	20.9807	4.78141
112.667	0.2725	0.161116	20.7925	0.0718215	7.83333	2.75	2.35	0.45	20.9899	4.7873
112.833	0.2575	0.148857	20.7825	0.0675154	7.83333	2.75	2.35	0.45	20.8931	4.69727
113	0.255	0.151548	20.79	0.0637704	7.83333	2.75	2.35	0.45	21.0495	4.78907
113.167	0.2475	0.145459	20.7975	0.0607591	7.83333	2.75	2.35	0.45	21.0467	4.81269
113.333	0.24	0.146742	20.7975	0.0639661	7.83333	2.75	2.35	0.45	21.0534	4.79741
113.5	0.2425	0.144309	20.8025	0.0639661	7.83333	2.75	2.35	0.45	21.0345	4.80338
113.667	0.235	0.141774	20.8075	0.0665207	7.83333	2.75	2.35	0.45	21.0236	4.73573
113.833	0.235	0.146173	20.8075	0.0684957	7.83333	2.75	2.35	0.45	21.0806	4.67607
114	0.235	0.146173	20.81	0.0707107	7.83333	2.75	2.4	0.4	21.1714	4.73953
114.167	0.2275	0.148633	20.805	0.0655744	7.83333	2.75	2.4	0.4	21.0263	4.60675
114.333	0.2275	0.14151	20.805	0.0613732	7.83333	2.75	2.4	0.4	21.1197	4.65421
114.5	0.2275	0.14151	20.8125	0.0543906	7.83333	2.75	2.45	0.45	21.1434	4.59684
114.667	0.2225	0.144078	20.81	0.057735	7.83333	2.75	2.45	0.45	21.1131	4.576
114.833	0.22	0.144453	20.8125	0.0670199	7.83333	2.75	2.45	0.45	21.1188	4.55565
115	0.22	0.144453	20.8125	0.0713559	7.83333	2.75	2.45	0.45	21.1399	4.62225
115.167	0.22	0.144453	20.815	0.06245	7.83333	2.75	2.45	0.45	21.1988	4.58186
115.333	0.2125	0.142215	20.81	0.0616441	7.83333	2.75	2.45	0.45	21.1998	4.53807
115.5	0.21	0.142829	20.81	0.0571548	7.83333	2.75	2.45	0.45	21.1482	4.51678
115.667	0.21	0.142829	20.8225	0.0634429	7.83333	2.75	2.5	0.4	21.1805	4.59219
115.833	0.2075	0.145	20.8225	0.0579511	7.83333	2.75	2.5	0.4	21.1821	4.5065
116	0.2075	0.137931	20.8225	0.0537742	7.83333	2.75	2.5	0.4	21.201	4.51142
116.167	0.205	0.145717	20.8225	0.0639661	7.83333	2.75	2.5	0.4	21.2249	4.50989
116.333	0.205	0.138684	20.8225	0.057373	7.83333	2.75	2.5	0.4	21.2388	4.48877
116.5	0.205	0.145717	20.8225	0.0531507	7.83333	2.75	2.5	0.4	21.2049	4.38469
116.667	0.2	0.141657	20.8275	0.0579511	7.83333	2.75	2.5	0.4	21.2461	4.37255
116.833	0.2	0.141657	20.8175	0.0531507	7.83333	2.75	2.5	0.4	21.2269	4.36846
117	0.1975	0.143614	20.825	0.05	7.83333	2.75	2.55	0.45	21.3192	4.41848
117.167	0.195	0.144799	20.83	0.0583095	7.83333	2.75	2.55	0.45	21.3347	4.37873
117.333	0.1925	0.139613	20.82	0.0571548	7.83333	2.75	2.55	0.45	21.3807	4.39781
117.5	0.1925	0.140801	20.815	0.0532291	7.83333	2.75	2.55	0.45	21.2917	4.32016
117.667	0.1925	0.139613	20.825	0.058023	7.83333	2.75	2.55	0.45	21.4388	4.39618
117.833	0.1875	0.136717	20.8125	0.057373	7.83333	2.75	2.55	0.45	21.3162	4.30454
118	0.1875	0.136717	20.8275	0.057373	7.83333	2.75	2.55	0.45	21.344	4.34029
118.167	0.185	0.131783	20.8175	0.0531507	7.83333	2.75	2.55	0.45	21.2777	4.22
118.333	0.18	0.127802	20.825	0.0556776	7.83333	2.75	2.55	0.45	21.3762	4.26024
118.5	0.1775	0.122848	20.8225	0.0492443	7.83333	2.75	2.55	0.45	21.4144	4.25772
118.667	0.175	0.117898	20.83	0.0547723	7.83333	2.75	2.6	0.4	21.4204	4.16611
118.833	0.175	0.117898	20.8275	0.0512348	7.83333	2.75	2.6	0.4	21.402	4.15587
119	0.175	0.117898	20.8375	0.0457347	7.83333	2.75	2.6	0.4	21.3696	4.15173
119.167	0.1725	0.112953	20.835	0.0493288	7.83333	2.75	2.6	0.4	21.3636	4.06329
119.333	0.1725	0.112953	20.83	0.0408248	7.83333	2.75	2.6	0.4	21.4559	4.15797
119.5	0.1625	0.112953	20.83	0.0454606	7.83333	2.75	2.6	0.4	21.5034	4.20225
119.667	0.1675	0.109049	20.835	0.0465475	7.83333	2.75	2.6	0.4	21.471	4.10642
119.833	0.165	0.104083	20.8275	0.0457347	7.83333	2.75	2.6	0.4	21.4573	4.16108
120	0.16	0.100995	20.8325	0.0434933	7.83333	2.75	2.65	0.45	21.4907	4.09909
120.167	0.1575	0.0960469	20.83	0.0374166	7.83333	2.75	2.65	0.45	21.4865	4.08037
120.333	0.155	0.0911043	20.835	0.0369685	7.83333	2.75	2.65	0.45	21.5053	4.02252
120.5	0.1525	0.0861684	20.83	0.0454606	7.83333	2.75	2.65	0.45	21.4701	4.06027
120.667	0.155	0.0842615	20.835	0.0420317	7.83333	2.75	2.65	0.45	21.5925	4.07725
120.833	0.1475	0.0822091	20.8425	0.030957	7.83333	2.75	2.65	0.45	21.6805	4.09304
121	0.145	0.0772442	20.84	0.0294392	7.83333	2.75	2.65	0.45	21.5938	4.07431
121.167	0.145	0.0772442	20.8375	0.0359398	7.83333	2.75	2.65	0.45	21.6181	4.0654
121.333	0.145	0.0704746	20.845	0.0387298	7.83333	2.75	2.65	0.45	21.6466	4.0775
121.5	0.14	0.0743864	20.8475	0.0340343	7.83333	2.75	2.65	0.45	21.6498	4.033
121.667	0.1375	0.0694622	20.835	0.0238048	7.83333	2.75	2.7	0.4	21.6473	4.06714
121.833	0.1325	0.0655108	20.84	0.033665	7.83333	2.75	2.7	0.4	21.6368	4.0462
122	0.13	0.060553	20.8475	0.0386221	7.83333	2.75	2.7	0.4	21.619	4.06139
122.167	0.13	0.060553	20.8425	0.0262996	7.83333	2.75	2.7	0.4	21.6507	4.07132
122.333	0.1275	0.0556028	20.8475	0.0330404	7.83333	2.75	2.7	0.4	21.6607	4.06039
122.5	0.1275	0.0556028	20.8525	0.0298608	7.83333	2.75	2.7	0.4	21.6004	3.95626
122.667	0.125	0.0506623	20.8525	0.0287228	7.83333	2.75	2.7	0.4	21.6786	4.0623
122.833	0.125	0.0506623	20.845	0.0420317	7.83333	2.75	2.7	0.4	21.6525	4.06428
123	0.12	0.0483046	20.8525	0.0320156	7.83333	2.75	2.75	0.45	21.6685	4.05928
123.167	0.1225	0.0457347	20.85	0.0270801	7.83333	2.75	2.75	0.45	21.7412	4.04402
123.333	0.1225	0.0457347	20.8575	0.030957	7.83333	2.75	2.75	0.45	21.6922	3.98102
123.5	0.12	0.0408248	20.8575	0.030957	7.83333	2.75	2.75	0.45	21.7185	4.00109
123.667	0.1225	0.0457347	20.855	0.0251661	7.83333	2.75	2.75	0.45	21.6923	4.01206
123.833	0.125	0.0443471	20.85	0.0270801	7.83333	2.75	2.75	0.45	21.6475	3.96381
124	0.12	0.0408248	20.845	0.0310913	7.83333	2.75	2.75	0.45	21.674	3.98143
124.167	0.1175	0.0419325	20.855	0.0310913	7.83333	2.75	2.75	0.45	21.7472	4.02804
124.333	0.1175	0.0419325	20.8425	0.0330404	7.83333	2.75	2.75	0.45	21.7243	4.07467
124.5	0.1175	0.0419325	20.8475	0.0287228	7.83333	2.75	2.8	0.4	21.7066	3.9259
124.667	0.115	0.0369685	20.845	0.0288675	7.83333	2.75	2.8	0.4	21.6921	3.992
124.833	0.1175	0.0359398	20.8575	0.025	7.83333	2.75	2.8	0.4	21.6811	3.96261
125	0.11	0.034641	20.8525	0.0262996	7.83333	2.75	2.8	0.4	21.7128	3.98417
125.167	0.11	0.0270801	20.85	0.0258199	7.83333	2.75	2.8	0.4	21.6685	3.9608
125.333	0.105	0.0251661	20.8575	0.0221736	7.83333	2.75	2.8	0.4	21.6859	3.94753
125.5	0.105	0.0173205	20.875	0.0173205	7.83333	2.75	2.8	0.4	21.7039	3.92262
125.667	0.1	0.0141421	20.855	0.0310913	7.83333	2.75	2.8	0.4	21.7571	3.98558
125.833	0.1025	0.0125831	20.85	0.0282843	7.83333	2.75	2.8	0.4	21.8159	4.00263
126	0.1	0.00816497	20.8625	0.0262996	7.83333	2.75	2.85	0.45	21.7908	4.07411
126.167	0.0975	0.00957427	20.8525	0.0287228	7.83333	2.75	2.85	0.45	21.7284	3.94262
126.333	0.0975	0.005	20.8575	0.0275379	7.83333	2.75	2.85	0.45	21.7385	4.0303
126.5	0.0975	0.005	20.855	0.0369685	7.83333	2.75	2.85	0.45	21.7718	3.97231
126.667	0.0975	0.0125831	20.8575	0.0262996	7.83333	2.75	2.85	0.45	21.7545	3.978
126.833	0.095	0.0129099	20.86	0.02	7.83333	2.75	2.85	0.45	21.7874	3.9806
127	0.095	0.0057735	20.8625	0.0221736	7.83333	2.75	2.85	0.45	21.7695	3.94172
127.167	0.0925	0.00957427	20.8675	0.025	7.83333	2.75	2.85	0.45	21.7539	3.97677
127.333	0.09	0.00816497	20.87	0.0163299	7.83333	2.75	2.85	0.45	21.7639	4.03418
127.5	0.09	0.00816497	20.8625	0.025	7.83333	2.75	2.85	0.45	21.8471	4.03082
127.667	0.09	0.00816497	20.855	0.0264575	7.83333	2.75	2.9	0.4	21.816	3.96995
127.833	0.0875	0.005	20.86	0.0258199	7.83333	2.75	2.9	0.4	21.8476	3.95416
128	0.09	0.00816497	20.8625	0.0298608	7.83333	2.75	2.9	0.4	21.8567	4.01096
128.167	0.09	0.00816497	20.865	0.0251661	7.83333	2.75	2.9	0.4	21.833	3.98522
128.333	0.09	0.00816497	20.8625	0.0298608	7.83333	2.75	2.9	0.4	21.8524	4.03461
128.5	0.09	0.00816497	20.8675	0.0206155	7.83333	2.75	2.9	0.4	21.8717	4.02603
128.667	0.085	0.0057735	20.865	0.0341565	7.83333	2.75	2.9	0.4	21.7924	3.97978
128.833	0.085	0.0057735	20.875	0.0264575	7.83333	2.75	2.95	0.45	21.8031	4.0643
129	0.085	0.0057735	20.8625	0.0298608	7.83333	2.75	2.95	0.45	21.8055	3.95949
129.167	0.0825	0.005	20.87	0.0258199	7.83333	2.75	2.95	0.45	21.832	4.04169
129.333	0.085	0.0057735	20.865	0.0310913	7.83333	2.75	2.95	0.45	21.7659	3.9619
129.5	0.085	0.0057735	20.87	0.0316228	7.83333	2.75	2.95	0.45	21.7811	3.9639
129.667	0.0875	0.00957427	20.875	0.0264575	7.83333	2.75	2.95	0.45	21.8149	3.95997
129.833	0.0875	0.00957427	20.8675	0.0377492	7.83333	2.75	2.95	0.45	21.779	3.96384
130	0.085	0.0057735	20.865	0.03	7.83333	2.75	2.95	0.45	21.8324	3.96166
130.167	0.0825	0.00957427	20.8625	0.0359398	7.83333	2.75	2.95	0.45	21.831	3.97077
130.333	0.0825	0.005	20.8625	0.0298608	7.83333	2.75	2.95	0.45	21.8208	3.9133
130.5	0.0775	0.00957427	20.8575	0.0340343	7.83333	2.75	2.95	0.45	21.8859	3.92496
130.667	0.08	0.00816497	20.86	0.0316228	7.83333	2.75	2.95	0.45	21.8633	3.94982
130.833	0.0825	0.005	20.865	0.0288675	7.83333	2.75	2.95	0.45	21.8496	3.98283
131	0.08	0.00816497	20.8575	0.030957	7.83333	2.75	2.95	0.45	21.8163	3.96159
131.167	0.0775	0.00957427	20.865	0.0369685	7.83333	2.75	2.95	0.45	21.8226	3.99939
131.333	0.0775	0.00957427	20.865	0.0264575	7.83333	2.75	3	0.4	21.8765	3.94946
131.5	0.0775	0.00957427	20.865	0.0288675	7.83333	2.75	3	0.4	21.9319	3.98854
131.667	0.08	0.00816497	20.865	0.0264575	7.83333	2.75	3	0.4	21.8756	3.95337
131.833	0.0775	0.00957427	20.865	0.03	7.83333	2.75	3	0.4	21.8445	3.91497
132	0.0775	0.00957427	20.8725	0.0262996	7.83333	2.75	3	0.4	21.8803	3.97147
132.167	0.0775	0.00957427	20.8675	0.0377492	7.83333	2.75	3.05	0.45	21.8837	3.90053
132.333	0.0775	0.00957427	20.86	0.0316228	7.83333	2.75	3.05	0.45	21.8618	3.94132
132.5	0.08	0.00816497	20.855	0.0369685	7.83333	2.75	3.05	0.45	21.8639	3.88089
132.667	0.0825	0.005	20.87	0.0294392	7.83333	2.75	3.05	0.45	21.897	3.88928

## Sheet: Table S5
Table S5. Averaged data obtaneid from the cultivation of L. starkeyi DSM 70295 in a bioreactor using C5-Birch diluted to 50 gL-1 of total sugars. The experiment consisted of at least 3 biological replicates and errors are expressed in standard deviation (STD).
Time (h)	CO2 (%v/v)	STD	O2 (% v/v)	STD	alkali (mL)	STD	acid (mL)	STD	biomass (gdcw/L)	STD	Time (h)	Xylose (g/L)	STD	Glucose (g/L)	STD	Mannose (g/L)	STD	Arabinose (g/L)	STD	Galactose (g/L)	STD	Acetic acid (g/L)	STD	Arabitol (g/L)	STD
0	0.05	0.00816497	20.92	0.0509902	0	0	0	0	0.0999524	0.0672524	0.183333	31.614	0.389965	11.145	0.0510294	2.07525		0.8415		2.87625	0.297876	2.11425	0.0358643	0	0
0.166667	0.06	0.00816497	20.915	0.0369685	0	0	0	0	0.257204	0.0109356	8.18333	31.32	0.484117	11.143	0.060918					2.8395	0.212026	2.106	0.0533854	0	0
0.333333	0.0625	0.005	20.8975	0.045	0	0	0	0	0.322113	0.0702868	17.1667	31.333	0.431733	11.127	0.0771298					2.7645	0.0386135	2.0745	0.0857146	0	0
0.5	0.065	0.01	20.91	0.033665	0	0	0	0	0.245162	0.0140824	23.0833	31.282	0.372403	11.0003	0.0717652					2.74425	0.0580883	1.88325	0.0761462	0	0
0.666667	0.0675	0.00957427	20.9075	0.0434933	0	0	0	0	0.260385	0.011865	25.0167	31.373	0.526039	10.967	0.114525					2.75475	0.0559844	1.93275	0.117662	0	0
0.833333	0.065	0.01	20.9075	0.0377492	0	0	0	0	0.319047	0.0639871	26.3167	31.416	0.391715	10.9612	0.253985					2.7615	0.0668805	1.83675	0.0327147	0	0
1	0.065	0.01	20.9075	0.0377492	0	0	0	0	0.27624	0.01464	27.5833	31.343	0.525217	10.961	0.174319					2.91525	0.164779	1.8375	0.12563	0	0
1.16667	0.065	0.01	20.9075	0.0330404	0	0	0	0	0.285737	0.0088766	29.0167	31.541	0.521425	10.92	0.11277					3.171	0.081388	1.752	0.143206	0	0
1.33333	0.0625	0.0125831	20.905	0.0420317	0	0	0	0	0.297727	0.0031134	32.05	31.398	0.540475	10.6665	0.260321					2.6955	0.0659773	1.5975	0.121256	0	0
1.5	0.055	0.01	20.9125	0.035	0	0	0	0	0.298504	0.0001556	34.2167	31.361	0.679659	10.3747	0.346604					2.64975	0.116225	1.4865	0.19088	0	0
1.66667	0.055	0.01	20.91	0.0316228	0	0	0	0	0.299283	0.0028034	35.9333	31.223	0.557648	9.92475	0.414162					2.6355	0.0717287	1.312	0.204932	0	0
1.83333	0.0525	0.0125831	20.9175	0.0457347	0	0	0	0	0.303334	0.0024936	37.85	31.277	0.691696	9.1725	0.521968					2.8545	0.333864	0.966	0.0841606	0.164	0.00458258
2	0.0525	0.0125831	20.9125	0.0298608	0	0	0	0	0.304424	0.0014036	40.05	31.086	0.621138	7.424	0.362769	1.6605		1.04475		2.1975	0.277696	0	0	0.168	0.003
2.16667	0.045	0.01	20.915	0.0264575	0	0	0	0	0.311591	0.00014885	41.8333	30.699	0.748911	5.148	0.436425					2.0955	0.399571	0	0	0.3405	0.1665
2.33333	0.045	0.01	20.9025	0.0377492	0	0	0	0	0.314861	0.00341885	43.8833	27.4927	2.90336	3.556	0.136635	0.48825		1.09575		1.563	0.0744983	0	0	0.537	0.0833547
2.5	0.045	0.01	20.9075	0.0368556	0	0	0	0	0.323274	0.00808565	46	22.1565	3.15577	3.5355	0.281601					1.2675	0.188984	0	0	0.3855	0.0105
2.66667	0.045	0.01	20.91	0.0374166	0	0	0	0	0.323889	0.0161909	47.6	17.5867	3.04807	3.28	0.312149					0.93525	0.437619	0	0	0	0
2.83333	0.0425	0.0125831	20.9075	0.0377492	0	0	0	0	0.327941	0.0164988	49.4167	12.2198	2.63381	1.744	0.160053					1.22775	0.162967	0	0	0	0
3	0.04	0.0141421	20.91	0.0316228	0	0	0	0	0.330121	0.0186788	51.0833	7.779	2.49585	2.003	0.241296					1.4145	0.114381	0	0	0	0
3.16667	0.035	0.01	20.9125	0.0330404	0	0	0	0	0.335896	0.0150836	52.6	3.53475	2.36117	2.154	0.141446					1.307	0.256694	0	0	0	0
3.33333	0.0375	0.00957427	20.905	0.0288675	0	0	0	0	0.337924	0.0152356	58.3833	0.46425	0.0904116	1.221	0.182483					0.843	0.136195	0	0	0	0
3.5	0.0325	0.0125831	20.9125	0.0262996	0	0	0	0	0.554683	0.230117	64.55	0.337	0.032909	0.8955	0.0620403	0.13575		0.148		0.61125	0.203225	0	0	0	0
3.66667	0.035	0.01	20.9075	0.0377492	0	0	0	0	0.336986	0.0161736
3.83333	0.0325	0.0125831	20.91	0.0355903	0	0	0	0	0.338076	0.0172636
4	0.0325	0.0125831	20.9	0.033665	0	0	0	0	0.341981	0.0155388
4.16667	0.03	0.0141421	20.9025	0.0275379	0	0	0	0	0.3451	0.01678
4.33333	0.03	0.00816497	20.9	0.0391578	0	0	0	0	0.34292	0.0146
4.5	0.03	0.0141421	20.905	0.0310913	0	0	0	0	0.346979	0.0149014
4.66667	0.025	0.01	20.9	0.033665	0	0	0	0	0.349948	0.0141116
4.83333	0.0275	0.015	20.9075	0.0298608	0	0	0	0	0.349948	0.0141116
5	0.0275	0.00957427	20.9025	0.0411299	0	0	0	0	0.348069	0.0159914
5.16667	0.025	0.0173205	20.905	0.0341565	0	0	0	0	0.350889	0.0131712
5.33333	0.025	0.01	20.9075	0.0340343	0	0	0	0	0.350889	0.0131712
5.5	0.025	0.01	20.905	0.0369685	0	0	0	0	0.354009	0.0144106
5.66667	0.0225	0.0125831	20.915	0.0341565	0	0	0	0	0.370046	0.00162635
5.83333	0.02	0.00816497	20.9175	0.0377492	0	0	0	0	0.370771	0.0085494
6	0.02	0.0141421	20.9175	0.0330404	0	0	0	0	0.545025	0.180915
6.16667	0.0175	0.00957427	20.915	0.0288675	0	0	0	0	0.372299	0.0157412
6.33333	0.015	0.0129099	20.9125	0.0330404	0	0	0	0	0.369322	0.0165376
6.5	0.02	0.0141421	20.9025	0.0359398	0	0	0	0	0.373535	0.0188646
6.66667	0.02	0.0141421	20.905	0.0310913	0	0	0	0	0.374625	0.0199546
6.83333	0.015	0.01	20.9175	0.035	0	0	0	0	0.376659	0.0201012
7	0.0175	0.00957427	20.9125	0.0411299	0	0	0	0	0.378692	0.0202476
7.16667	0.0175	0.00957427	20.91	0.0355903	0	0	0	0	0.381816	0.0214836
7.33333	0.015	0.0129099	20.9075	0.0434933	0	0	0	0	0.382615	0.0185048
7.5	0.015	0.0129099	20.9025	0.0298608	0	0	0	0	0.382615	0.0185048
7.66667	0.015	0.0129099	20.9075	0.0434933	0	0	0	0	0.38574	0.01974
7.83333	0.015	0.0129099	20.9	0.0424264	0	0	0	0	0.38683	0.02083
8	0.0175	0.015	20.9075	0.0377492	0	0	0	0	0.389955	0.0220648
8.16667	0.0175	0.0125831	20.9125	0.0275379	0	0	0	0	0.395632	0.0163876
8.33333	0.015	0.0129099	20.9075	0.0434933	0	0	0	0	0.432929	0.0187288
8.5	0.0125	0.0125831	20.92	0.0258199	0	0	0	0	0.40312	0.0219804
8.66667	0.0075	0.0170783	20.9125	0.0434933	0	0	0	0	0.412362	0.0236384
8.83333	0.005	0.0129099	20.915	0.0420317	0	0	0	0	0.407622	0.0283777
9	0.005	0.0129099	20.915	0.0412311	0	0	0	0	0.41331	0.0226897
9.16667	0.0025	0.0125831	20.9175	0.045	0	0	0	0	0.414683	0.0278568
9.33333	0.005	0.0129099	20.915	0.0465475	0	0	0	0	0.41767	0.0270496
9.5	0.005	0.0129099	20.93	0.033665	0	0	0	0	0.652145	0.203065
9.66667	0.005	0.0129099	20.915	0.0525991	0	0	0	0	0.422172	0.0334484
9.83333	0.0075	0.00957427	20.9175	0.0368556	0	0	0	0	0.426109	0.0316913
10	0.005	0.0129099	20.9225	0.04272	0	0	0	0	0.427199	0.0327813
10.1667	0.0075	0.0170783	20.9075	0.0411299	0	0	0	0	0.438769	0.0386514
10.3333	0.005	0.0129099	20.9075	0.0512348	0	0	0	0	0.438769	0.0386514
10.5	0.005	0.0129099	20.91	0.0432049	0	0	0	0	0.439979	0.0265412
10.6667	0.0025	0.0125831	20.8975	0.0618466	0	0	0	0	0.441069	0.0276312
10.8333	0.0025	0.0125831	20.9025	0.04272	0	0	0	0	0.443249	0.0298112
11	0.01	0.0141421	20.905	0.0420317	0	0	0	0	0.446244	0.0289957
11.1667	0.0075	0.00957427	20.9075	0.0403113	0	0	0	0	0.444064	0.0268157
11.3333	0.01	0.0141421	20.9	0.0454606	0	0	0	0	0.452104	0.0253164
11.5	0.005	0.0129099	20.9025	0.0525198	0	0	0	0	0.458779	0.0339009
11.6667	0.005	0.0129099	20.9	0.0509902	0	0	0	0	0.461778	0.0330816
11.8333	0.0025	0.0125831	20.9	0.0408248	0	0	0	0	0.46996	0.0336197
12	0.0025	0.0125831	20.895	0.058023	0	0	0	0	0.471319	0.0388013
12.1667	0.005	0.0129099	20.8875	0.0556028	0	0	0	0	0.473499	0.0409813
12.3333	0.0025	0.0125831	20.8875	0.0499166	0	0	0	0	0.481683	0.0415169
12.5	0.0025	0.0125831	20.8925	0.0464579	0	0	0	0	0.48865	0.0389096
12.6667	0.0475	0.005	20.885	0.0479583	0	0	0	0	0.487133	0.0469669
12.8333	0.05	0	20.8825	0.0403113	0	0	0	0	0.49301	0.0432696
13	0.055	0.0057735	20.8875	0.0457347	0	0	0	0	0.494796	0.0393036
13.1667	0.0575	0.005	20.8825	0.057373	0	0	0	0	0.502995	0.0398248
13.3333	0.0575	0.005	20.8875	0.0499166	0	0	0	0	0.510237	0.0413026
13.5	0.0525	0.005	20.8925	0.0457347	0	0	0	0	0.511327	0.0423926
13.6667	0.055	0.0057735	20.8875	0.0537742	0	0	0	0	0.512546	0.0455336
13.8333	0.05	0	20.8925	0.05058	0	0	0	0	0.514597	0.0456626
14	0.055	0.0057735	20.8875	0.0537742	0	0	0	0	0.52415	0.0513696
14.1667	0.0575	0.005	20.885	0.0450925	0	0	0	0	0.52415	0.0513696
14.3333	0.0575	0.005	20.885	0.058023	0	0	0	0	0.528127	0.0495729
14.5	0.055	0.0057735	20.8825	0.05058	0	0	0	0	0.532233	0.0498268
14.6667	0.0525	0.005	20.895	0.05	0	0	0	0	0.533197	0.0488634
14.8333	0.0575	0.005	20.8925	0.0623832	0	0	0	0	0.538394	0.0502056
15	0.0575	0.005	20.88	0.0509902	0	0	0	0	0.53634	0.0500796
15.1667	0.06	0	20.8925	0.0543906	0	0	0	0	0.538065	0.0614354
15.3333	0.0575	0.005	20.89	0.0496655	0	0	0	0	0.54217	0.06169
15.5	0.06	0	20.885	0.0420317	0	0	0	0	0.546403	0.0639968
15.6667	0.0575	0.005	20.8975	0.0419325	0	0	0	0	0.552313	0.0602666
15.8333	0.0625	0.005	20.8925	0.045	0	0	0	0	0.550259	0.0601413
16	0.0575	0.005	20.8875	0.0512348	0	0	0	0	0.549169	0.0590512
16.1667	0.0625	0.005	20.8825	0.05058	0	0	0	0	0.554244	0.0583364
16.3333	0.0625	0.005	20.8825	0.0543906	0	0	0	0	0.553029	0.0551908
16.5	0.0575	0.005	20.8775	0.0579511	0	0	0	0	0.553029	0.0551908
16.6667	0.0625	0.005	20.885	0.0532291	0	0	0	0	0.554119	0.0562809
16.8333	0.06	0	20.89	0.0535413	0	0	0	0	0.556894	0.0513257
17	0.06	0	20.89	0.0588784	0	0	0	0	0.553278	0.0593017
17.1667	0.065	0.0057735	20.9025	0.0464579	0	0	0	0	0.559569	0.0617308
17.3333	0.06	0	20.905	0.0465475	0	0	0	0	0.57893	0.05981
17.5	0.065	0.0057735	20.8875	0.0537742	0	0	0	0	0.584869	0.0560512
17.6667	0.0625	0.005	20.885	0.0597216	0	0	0	0	0.576993	0.0617474
17.8333	0.065	0.0057735	20.89	0.060553	0	0	0	0	0.578809	0.0577508
18	0.065	0.0057735	20.885	0.0532291	0	0	0	0	0.583779	0.0549612
18.1667	0.0625	0.005	20.885	0.0450925	0	0	0	0	0.587049	0.0582313
18.3333	0.0625	0.005	20.885	0.058023	0	0	0	0	0.596502	0.0618584
18.5	0.0675	0.005	20.8775	0.0590903	0	0	0	0	0.601715	0.063185
18.6667	0.0675	0.005	20.8825	0.0537742	0	0	0	0	0.607785	0.0614746
18.8333	0.0675	0.005	20.89	0.0469042	0	0	0	0	0.609965	0.0636546
19	0.07	0	20.88	0.0616441	0	0	0	0	0.61129	0.0688704
19.1667	0.0675	0.005	20.88	0.0535413	0	0	0	0	0.610317	0.0698428
19.3333	0.0675	0.005	20.88	0.0637704	0	0	0	0	0.615925	0.0598748
19.5	0.0675	0.005	20.8875	0.0556028	0	0	0	0	0.621375	0.0653248
19.6667	0.0675	0.005	20.8825	0.0543906	0	0	0	0	0.62344	0.06544
19.8333	0.07	0	20.885	0.058023	0	0	0	0	0.625735	0.0696848
20	0.07	0	20.885	0.0597216	0	0	0	0	0.62889	0.07089
20.1667	0.0675	0.005	20.8875	0.0689807	0	0	0	0	0.637152	0.0713476
20.3333	0.0725	0.005	20.8775	0.0531507	0	0	0	0	0.64542	0.0718004
20.5	0.0725	0.005	20.8725	0.0585235	0	0	0	0	0.644035	0.0840848
20.6667	0.07	0	20.875	0.0556776	0	0	0	0	0.651322	0.0855176
20.8333	0.07	0	20.865	0.0574456	0	0	0	0	0.65741	0.0837904
21	0.0725	0.005	20.8675	0.0585235	0	0	0	0	0.656886	0.0930336
21.1667	0.0775	0.005	20.865	0.058023	0	0	0	0	0.660385	0.100435
21.3333	0.075	0.0057735	20.8725	0.0556028	0	0	0	0	0.663426	0.0995736
21.5	0.075	0.0057735	20.87	0.0547723	0	0	0	0	0.677339	0.0900213
21.6667	0.0775	0.005	20.87	0.0547723	0	0	0	0	0.67865	0.0952497
21.8333	0.0725	0.005	20.8725	0.0607591	0	0	0	0	0.685729	0.0925314
22	0.0775	0.005	20.865	0.0556776	0	0	0	0	0.685948	0.0966716
22.1667	0.0775	0.005	20.8675	0.0618466	0	0	0	0	0.692159	0.0970009
22.3333	0.0775	0.005	20.8575	0.0512348	0	0	0	0	0.697391	0.0983088
22.5	0.0775	0.005	20.8675	0.0590903	0	0	0	0	0.700008	0.108772
22.6667	0.08	0.00816497	20.87	0.052915	0	0	0	0	0.706876	0.101904
22.8333	0.08	0.00816497	20.8675	0.0512348	0	0	0	0	0.712111	0.103209
23	0.085	0.0057735	20.8625	0.05058	0	0	0	0	0.704699	0.119341
23.1667	0.08	0	20.88	0.0432049	0	0	0	0	0.723675	0.106905
23.3333	0.08	0.00816497	20.87	0.0374166	0	0	0	0	0.720831	0.111929
23.5	0.0825	0.00957427	20.8875	0.0419325	0	0	0	0	0.723994	0.113126
23.6667	0.0875	0.005	20.8825	0.0492443	0	0	0	0	0.734575	0.117805
23.8333	0.0825	0.00957427	20.8775	0.0471699	0	0	0	0	0.738058	0.125222
24	0.0875	0.005	20.8775	0.0499166	0	0	0	0	0.749309	0.122691
24.1667	0.085	0.01	20.88	0.0503322	0	0	0	0	0.750608	0.127932
24.3333	0.0875	0.005	20.875	0.0404145	0	0	0	0	0.759119	0.132501
24.5	0.085	0.01	20.88	0.0489898	0	0	0	0	0.76327	0.13271
24.6667	0.085	0.01	20.88	0.0476095	0	0	0	0	0.769707	0.137173
24.8333	0.0875	0.005	20.88	0.0547723	0	0	0	0	0.778117	0.139663
25	0.0875	0.005	20.8775	0.045	0	0	0	0	0.783465	0.143035
25.1667	0.0875	0.005	20.8775	0.0434933	0	0	0	0	0.783465	0.143035
25.3333	0.0875	0.005	20.8825	0.0464579	0	0	0	0	0.7898	0.14542
25.5	0.09	0.00816497	20.8725	0.0377492	0	0	0	0	0.799105	0.144835
25.6667	0.0925	0.00957427	20.87	0.0374166	0	0	0.05	0.057735	0.802076	0.141864
25.8333	0.0925	0.00957427	20.8675	0.0499166	0	0	0.05	0.057735	0.808417	0.144243
26	0.0925	0.00957427	20.8725	0.0457347	0	0	0.05	0.057735	0.811687	0.147513
26.1667	0.0925	0.00957427	20.8775	0.0419325	0	0	0.05	0.057735	0.818129	0.151971
26.3333	0.0975	0.005	20.89	0.0432049	0	0	0.05	0.057735	0.821399	0.155241
26.5	0.1	0.00816497	20.91	0.0483046	0	0	0.05	0.057735	0.83765	0.16951
26.6667	0.1	0.00816497	20.9	0.052915	0	0	0.05	0.057735	0.851527	0.177433
26.8333	0.105	0.01	20.8725	0.0665207	0	0	0.05	0.057735	0.856399	0.170381
27	0.105	0.0057735	20.8625	0.0585235	0	0	0.05	0.057735	0.852039	0.166021
27.1667	0.1025	0.00957427	20.8625	0.0543906	0	0	0.075	0.0957427	0.856734	0.154786
27.3333	0.105	0.0057735	20.865	0.0493288	0	0	0.075	0.0957427	0.854461	0.150519
27.5	0.105	0.01	20.8575	0.0629153	0	0	0.075	0.0957427	0.856921	0.158959
27.6667	0.1025	0.00957427	20.87	0.0496655	0	0	0.075	0.0957427	0.864271	0.160329
27.8333	0.105	0.01	20.87	0.060553	0	0	0.075	0.0957427	0.870719	0.164781
28	0.105	0.0129099	20.8725	0.05058	0	0	0.075	0.0957427	0.88116	0.16524
28.1667	0.1075	0.005	20.8725	0.0512348	0	0	0.075	0.0957427	0.883614	0.173686
28.3333	0.11	0.00816497	20.8675	0.0579511	0	0	0.075	0.0957427	0.890063	0.178137
28.5	0.11	0.00816497	20.865	0.0574456	0	0	0.1	0.11547	0.899599	0.181681
28.6667	0.11	0.00816497	20.8725	0.0411299	0	0	0.125	0.0957427	0.913319	0.185401
28.8333	0.1125	0.00957427	20.8625	0.0492443	0	0	0.125	0.0957427	0.926045	0.190115
29	0.1125	0.00957427	20.8725	0.0377492	0	0	0.125	0.0957427	0.932497	0.194563
29.1667	0.115	0.0129099	20.865	0.0525991	0	0	0.125	0.0957427	0.940782	0.192818
29.3333	0.1175	0.0125831	20.8625	0.0464579	0	0	0.125	0.0957427	0.948155	0.194165
29.5	0.1175	0.0125831	20.8575	0.0537742	0	0	0.125	0.0957427	0.957711	0.197689
29.6667	0.1175	0.0125831	20.86	0.0454606	0	0	0.15	0.129099	0.954781	0.202799
29.8333	0.12	0.0163299	20.8525	0.0492443	0	0	0.15	0.129099	0.966012	0.195928
30	0.12	0.0163299	20.8525	0.0556028	0	0	0.15	0.129099	0.969701	0.209679
30.1667	0.1225	0.0170783	20.8525	0.0537742	0	0	0.15	0.129099	0.975989	0.209931
30.3333	0.1225	0.015	20.8575	0.0478714	0	0	0.15	0.129099	0.987483	0.209337
30.5	0.125	0.0173205	20.8575	0.0457347	0	0	0.15	0.129099	0.999149	0.212931
30.6667	0.1275	0.0125831	20.8475	0.0499166	0	0	0.175	0.15	1.00872	0.216441
30.8333	0.13	0.0216025	20.845	0.0574456	0	0	0.175	0.15	1.01829	0.219949
31	0.1325	0.0170783	20.8425	0.0434933	0	0	0.175	0.15	1.03005	0.225634
31.1667	0.13	0.0216025	20.85	0.0489898	0	0	0.175	0.15	1.04507	0.234586
31.3333	0.135	0.0173205	20.85	0.0503322	0	0	0.175	0.15	1.06003	0.241431
31.5	0.14	0.0216025	20.8475	0.0590903	0	0	0.175	0.15	1.07709	0.248346
31.6667	0.1425	0.0221736	20.835	0.0635085	0	0	0.2	0.182574	1.09592	0.244784
31.8333	0.145	0.0173205	20.835	0.0544671	0	0	0.2	0.182574	1.10791	0.256774
32	0.1475	0.0206155	20.8325	0.0537742	0	0	0.2	0.182574	1.12465	0.253108
32.1667	0.155	0.0173205	20.83	0.0547723	0	0	0.2	0.182574	1.13869	0.263053
32.3333	0.155	0.0173205	20.83	0.0535413	0	0	0.2	0.182574	1.15061	0.27293
32.5	0.1575	0.0206155	20.83	0.0489898	0	0	0.2	0.182574	1.16528	0.269161
32.6667	0.1625	0.0221736	20.83	0.0535413	0	0	0.225	0.206155	1.18035	0.278072
32.8333	0.1625	0.0221736	20.825	0.0450925	0	0	0.225	0.206155	1.19747	0.284926
33	0.165	0.0251661	20.83	0.0535413	0	0	0.225	0.206155	1.21867	0.28553
33.1667	0.165	0.0251661	20.8325	0.0537742	0	0	0.225	0.206155	1.2411	0.291441
33.3333	0.1675	0.0262996	20.83	0.0571548	0	0	0.275	0.221736	1.25614	0.298205
33.5	0.175	0.0310913	20.8275	0.0531507	0	0	0.275	0.221736	1.27118	0.304964
33.6667	0.1775	0.0262996	20.8225	0.05058	0	0	0.275	0.221736	1.29157	0.312913
33.8333	0.1825	0.0298608	20.825	0.0450925	0	0	0.275	0.221736	1.31405	0.318772
34	0.19	0.0294392	20.815	0.0574456	0	0	0.275	0.221736	1.32817	0.330811
34.1667	0.195	0.0310913	20.82	0.0535413	0	0	0.275	0.221736	1.35385	0.335652
34.3333	0.2025	0.030957	20.815	0.0532291	0	0	0.275	0.221736	1.37633	0.33933
34.5	0.205	0.0310913	20.8175	0.0531507	0	0	0.275	0.221736	1.3946	0.345038
34.6667	0.2075	0.0340343	20.8125	0.0694622	0	0	0.3	0.244949	1.41721	0.352955
34.8333	0.2125	0.0359398	20.8025	0.057373	0	0	0.3	0.244949	1.4452	0.362023
35	0.2175	0.0340343	20.795	0.058023	0	0	0.3	0.244949	1.47955	0.364729
35.1667	0.225	0.0341565	20.815	0.0635085	0	0	0.325	0.275379	1.51191	0.373791
35.3333	0.2325	0.0386221	20.8125	0.060208	0	0	0.325	0.275379	1.53899	0.388133
35.5	0.2425	0.0386221	20.8025	0.0655108	0	0	0.325	0.275379	1.56816	0.396025
35.6667	0.25	0.0432049	20.8	0.057735	0	0	0.325	0.275379	1.60167	0.40393
35.8333	0.2575	0.0419325	20.785	0.0420317	0	0	0.325	0.275379	1.63092	0.413917
36	0.2625	0.0386221	20.8	0.0469042	0	0	0.325	0.275379	1.67096	0.413123
36.1667	0.27	0.0432049	20.8025	0.0464579	0	0	0.325	0.275379	1.70899	0.427414
36.3333	0.2825	0.0464579	20.79	0.0632456	0	0	0.325	0.275379	1.75139	0.439507
36.5	0.295	0.0479583	20.79	0.052915	0	0	0.325	0.275379	1.78733	0.455891
36.6667	0.3025	0.0543906	20.775	0.0645497	0	0	0.325	0.275379	1.83092	0.468977
36.8333	0.3125	0.0525198	20.775	0.0556776	0	0	0.35	0.3	1.88331	0.486351
37	0.325	0.0544671	20.765	0.0685565	0	0	0.375	0.330404	1.93799	0.499254
37.1667	0.3275	0.0556028	20.7675	0.057373	0	0	0.375	0.330404	1.98616	0.514297
37.3333	0.34	0.0588784	20.7625	0.0518813	0	0	0.375	0.330404	2.03334	0.525981
37.5	0.35	0.0648074	20.76	0.0621825	0	0	0.375	0.330404	2.0882	0.547425
37.6667	0.365	0.0680686	20.75	0.0678233	0	0	0.375	0.330404	2.14655	0.561015
37.8333	0.3825	0.0680074	20.745	0.0675771	0	0	0.375	0.330404	2.20374	0.584481
38	0.39	0.0725718	20.7375	0.0639661	0	0	0.375	0.330404	2.26901	0.595509
38.1667	0.405	0.0772442	20.735	0.06245	0	0	0.375	0.330404	2.33763	0.614095
38.3333	0.42	0.0804156	20.7275	0.0718215	0	0	0.375	0.330404	2.403	0.633739
38.5	0.435	0.0818535	20.715	0.0613732	0	0	0.375	0.330404	2.47984	0.648459
38.6667	0.4575	0.085	20.7075	0.0670199	0	0	0.375	0.330404	2.56344	0.669501
38.8333	0.47	0.094163	20.7	0.0668331	0	0	0.375	0.330404	2.64625	0.686974
39	0.49	0.094163	20.6875	0.075	0	0	0.375	0.330404	2.73238	0.712019
39.1667	0.5075	0.0987843	20.69	0.0678233	0	0	0.375	0.330404	2.8201	0.73112
39.3333	0.53	0.10198	20.68	0.0761577	0	0	0.375	0.330404	2.90371	0.74561
39.5	0.5525	0.111168	20.67	0.0828654	0	0	0.375	0.330404	3.00065	0.772927
39.6667	0.5675	0.112657	20.67	0.0739369	0	0	0.375	0.330404	3.10937	0.79937
39.8333	0.59	0.111056	20.655	0.0723418	0.05	0.1	0.375	0.330404	3.2247	0.836636
40	0.615	0.122338	20.6325	0.0805709	0.05	0.1	0.375	0.330404	3.33511	0.846126
40.1667	0.635	0.126886	20.64	0.0761577	0.075	0.15	0.375	0.330404	3.44651	0.848092
40.3333	0.67	0.132916	20.6325	0.0736546	0.1	0.141421	0.375	0.330404	3.57449	0.870533
40.5	0.6975	0.141038	20.6075	0.101448	0.2	0.182574	0.375	0.330404	3.69989	0.902088
40.6667	0.7375	0.147054	20.595	0.0939858	0.2	0.182574	0.375	0.330404	3.84749	0.92671
40.8333	0.7675	0.159034	20.58	0.0996661	0.275	0.221736	0.375	0.330404	4.02212	0.948284
41	0.8125	0.173469	20.5675	0.0956992	0.275	0.221736	0.375	0.330404	4.20472	0.983683
41.1667	0.855	0.182665	20.5575	0.100457	0.35	0.264575	0.375	0.330404	4.41031	1.00263
41.3333	0.9	0.197484	20.5375	0.103078	0.4	0.316228	0.375	0.330404	4.62473	1.03019
41.5	0.945	0.215793	20.5125	0.121209	0.475	0.359398	0.375	0.330404	4.85216	1.05128
41.6667	0.995	0.227816	20.49	0.129357	0.5	0.382971	0.375	0.330404	5.07656	1.08848
41.8333	1.04	0.235514	20.48	0.130384	0.55	0.404145	0.375	0.330404	5.30649	1.14849
42	1.0925	0.249182	20.455	0.135031	0.625	0.45	0.375	0.330404	5.55225	1.16433
42.1667	1.1475	0.261582	20.4325	0.140089	0.725	0.45	0.375	0.330404	5.82179	1.19127
42.3333	1.2025	0.274029	20.4075	0.14523	0.775	0.499166	0.375	0.330404	6.11453	1.21027
42.5	1.2675	0.286516	20.3775	0.156498	0.85	0.544671	0.375	0.330404	6.41614	1.22694
42.6667	1.3275	0.302696	20.35	0.155563	0.925	0.590903	0.375	0.330404	6.72662	1.25654
42.8333	1.37	0.287866	20.3475	0.137689	0.975	0.543906	0.375	0.330404	7.05138	1.28276
43	1.405	0.279225	20.33	0.142127	1.025	0.567891	0.375	0.330404	7.41829	1.28427
43.1667	1.4375	0.262218	20.32	0.129872	1.05	0.591608	0.375	0.330404	7.72049	1.32869
43.3333	1.4575	0.247167	20.32	0.111056	1.1	0.547723	0.375	0.330404	8.06381	1.31019
43.5	1.4675	0.227797	20.3275	0.0956992	1.15	0.574456	0.375	0.330404	8.40927	1.25249
43.6667	1.4725	0.204512	20.315	0.0988264	1.2	0.547723	0.375	0.330404	8.72735	1.21127
43.8333	1.4725	0.170563	20.3175	0.0846069	1.225	0.499166	0.375	0.330404	9.05113	1.16217
44	1.47	0.13784	20.31	0.0711805	1.225	0.499166	0.375	0.330404	9.30564	1.13438
44.1667	1.4725	0.0974252	20.2975	0.0665207	1.3	0.476095	0.375	0.330404	9.60429	1.08861
44.3333	1.4775	0.0694622	20.3	0.0637704	1.325	0.4272	0.375	0.330404	9.86968	1.00416
44.5	1.48	0.033665	20.295	0.0660808	1.375	0.403113	0.375	0.330404	10.0629	0.95486
44.6667	1.495	0.0387298	20.2825	0.0634429	1.4	0.355903	0.375	0.330404	10.2585	0.935788
44.8333	1.5125	0.0727438	20.28	0.0707107	1.425	0.359398	0.375	0.330404	10.45	0.883839
45	1.52	0.06733	20.2825	0.0713559	1.475	0.330404	0.375	0.330404	10.6581	0.815208
45.1667	1.53	0.0743864	20.285	0.0723418	1.475	0.330404	0.375	0.330404	10.832	0.822286
45.3333	1.5275	0.0629153	20.2725	0.0713559	1.5	0.355903	0.375	0.330404	10.971	0.859883
45.5	1.535	0.0645497	20.2775	0.078475	1.5	0.355903	0.375	0.330404	11.1256	0.877434
45.6667	1.545	0.0655744	20.2725	0.0675154	1.525	0.30957	0.375	0.330404	11.3527	0.883604
45.8333	1.5525	0.0736546	20.26	0.0668331	1.55	0.310913	0.375	0.330404	11.5285	0.884444
46	1.5625	0.0727438	20.2725	0.057373	1.55	0.310913	0.375	0.330404	11.7768	0.8803
46.1667	1.5575	0.065	20.2675	0.0718215	1.55	0.310913	0.375	0.330404	11.9588	0.896705
46.3333	1.5675	0.057373	20.2625	0.0634429	1.575	0.330404	0.375	0.330404	12.2082	0.897953
46.5	1.57	0.0621825	20.2625	0.0607591	1.6	0.282843	0.375	0.330404	12.5015	0.829225
46.6667	1.5875	0.0590903	20.25	0.0588784	1.625	0.30957	0.375	0.330404	12.7766	0.804757
46.8333	1.5975	0.0590903	20.2425	0.0660177	1.625	0.30957	0.375	0.330404	13.0197	0.816796
47	1.615	0.06245	20.2425	0.0694622	1.625	0.30957	0.375	0.330404	13.3521	0.750289
47.1667	1.625	0.06245	20.2325	0.0684957	1.65	0.310913	0.375	0.330404	13.6062	0.751255
47.3333	1.6325	0.0618466	20.2375	0.075	1.65	0.310913	0.375	0.330404	13.9594	0.696784
47.5	1.645	0.0574456	20.2475	0.0942956	1.675	0.330404	0.375	0.330404	14.342	0.573557
47.6667	1.645	0.0613732	20.255	0.107858	1.7	0.282843	0.375	0.330404	14.6219	0.563998
47.8333	1.6525	0.0613052	20.245	0.0974679	1.725	0.30957	0.375	0.330404	14.9679	0.464314
48	1.66	0.0489898	20.2375	0.0857807	1.725	0.30957	0.375	0.330404	15.2844	0.407211
48.1667	1.665	0.0493288	20.2375	0.0857807	1.725	0.30957	0.375	0.330404	15.568	0.391765
48.3333	1.675	0.0544671	20.235	0.081035	1.725	0.30957	0.375	0.330404	15.9554	0.248556
48.5	1.68	0.0454606	20.23	0.0828654	1.75	0.310913	0.375	0.330404	16.213	0.200189
48.6667	1.6825	0.0457347	20.24	0.0912871	1.775	0.330404	0.375	0.330404	16.5582	0.0839486
48.8333	1.6825	0.0525198	20.235	0.0793725	1.775	0.330404	0.375	0.330404	16.8467	0.0504876
49	1.675	0.0525991	20.23	0.0748331	1.775	0.330404	0.375	0.330404	17.2439	0.07207
49.1667	1.6875	0.0556028	20.2375	0.0797392	1.775	0.330404	0.375	0.330404	17.545	0.124628
49.3333	1.68	0.0547723	20.235	0.0714143	1.825	0.30957	0.375	0.330404	17.8624	0.208776
49.5	1.665	0.058023	20.24	0.0748331	1.825	0.30957	0.375	0.330404	18.1885	0.323407
49.6667	1.6625	0.0590903	20.235	0.0732575	1.825	0.30957	0.375	0.330404	18.4184	0.300429
49.8333	1.655	0.0640312	20.2375	0.0670199	1.85	0.310913	0.375	0.330404	18.7931	0.439728
50	1.665	0.0704746	20.24	0.0804156	1.85	0.310913	0.375	0.330404	19.1675	0.569959
50.1667	1.645	0.0776745	20.2425	0.065	1.85	0.310913	0.375	0.330404	19.4823	0.655775
50.3333	1.645	0.0772442	20.2475	0.0623832	1.85	0.310913	0.375	0.330404	19.7973	0.765903
50.5	1.6475	0.0754431	20.2475	0.0623832	1.875	0.330404	0.375	0.330404	20.1933	0.948266
50.6667	1.6375	0.0822091	20.26	0.0770281	1.875	0.330404	0.375	0.330404	20.5025	0.998079
50.8333	1.64	0.0804156	20.26	0.0632456	1.875	0.330404	0.375	0.330404	20.7335	0.993582
51	1.63	0.0804156	20.2725	0.0596518	1.875	0.330404	0.375	0.330404	20.9731	0.997761
51.1667	1.63	0.100333	20.2875	0.0741058	1.875	0.330404	0.375	0.330404	21.3396	1.10052
51.3333	1.63	0.0934523	20.295	0.0645497	1.875	0.330404	0.375	0.330404	21.6639	1.20023
51.5	1.625	0.0842615	20.3125	0.0613052	1.875	0.330404	0.375	0.330404	21.999	1.17566
51.6667	1.61	0.095219	20.2925	0.0718215	1.9	0.282843	0.375	0.330404	22.2478	1.09962
51.8333	1.5925	0.0932291	20.28	0.0687992	1.925	0.287228	0.375	0.330404	22.4025	1.26961
52	1.58	0.0969536	20.29	0.0594418	1.925	0.287228	0.375	0.330404	22.7417	1.33631
52.1667	1.5575	0.0946485	20.2975	0.0623832	1.925	0.287228	0.375	0.330404	23.0098	1.44306
52.3333	1.545	0.10247	20.3025	0.0613052	1.925	0.287228	0.375	0.330404	23.3131	1.49999
52.5	1.515	0.118181	20.31	0.060553	1.925	0.287228	0.375	0.330404	23.5053	1.5723
52.6667	1.4775	0.134009	20.335	0.0532291	1.925	0.287228	0.375	0.330404	23.6681	1.63479
52.8333	1.4175	0.20998	20.355	0.0519615	1.925	0.287228	0.375	0.330404	23.7984	1.56238
53	1.32	0.349952	20.3875	0.0899537	1.925	0.287228	0.375	0.330404	23.7399	1.36654
53.1667	1.2725	0.379945	20.405	0.102144	1.925	0.287228	0.4	0.316228	23.9255	1.49326
53.3333	1.17	0.431663	20.45	0.121929	1.925	0.287228	0.4	0.316228	23.9721	1.8015
53.5	1.13	0.460652	20.46	0.136137	1.925	0.287228	0.4	0.316228	24.2204	1.96912
53.6667	1.0925	0.46636	20.4775	0.142215	1.925	0.287228	0.425	0.340343	24.4725	2.02941
53.8333	1.065	0.469432	20.4875	0.132256	1.925	0.287228	0.425	0.340343	24.7103	2.08193
54	1.0325	0.460172	20.51	0.135647	1.925	0.287228	0.425	0.340343	24.8997	2.1187
54.1667	0.9775	0.419156	20.525	0.111505	1.925	0.287228	0.425	0.340343	25.0473	2.1682
54.3333	0.8225	0.276209	20.5825	0.0537742	1.925	0.287228	0.475	0.359398	25.2413	2.21397
54.5	0.695	0.127148	20.62	0.023094	1.925	0.287228	0.475	0.359398	25.3944	2.30165
54.6667	0.6575	0.0830161	20.6375	0.0330404	1.925	0.287228	0.5	0.382971	25.5083	2.33268
54.8333	0.63	0.0637704	20.635	0.0387298	1.925	0.287228	0.5	0.382971	25.6325	2.37189
55	0.615	0.0519615	20.6325	0.0359398	1.925	0.287228	0.5	0.382971	25.7368	2.38896
55.1667	0.6	0.0432049	20.6425	0.055	1.925	0.287228	0.55	0.43589	25.8797	2.41633
55.3333	0.5875	0.0287228	20.6425	0.0590903	1.925	0.287228	0.55	0.43589	25.937	2.37119
55.5	0.5775	0.035	20.655	0.0412311	1.925	0.287228	0.55	0.43589	25.9987	2.29121
55.6667	0.5625	0.0518813	20.655	0.0331662	1.925	0.287228	0.6	0.382971	26.0388	2.25719
55.8333	0.555	0.0645497	20.65	0.0408248	1.925	0.287228	0.625	0.411299	26.1157	2.28393
56	0.5475	0.0822091	20.65	0.0270801	1.925	0.287228	0.625	0.411299	26.1639	2.26016
56.1667	0.535	0.0888819	20.6675	0.0298608	1.925	0.287228	0.625	0.411299	26.1663	2.3127
56.3333	0.51	0.0986577	20.6925	0.0411299	1.925	0.287228	0.65	0.43589	26.1578	2.3151
56.5	0.4875	0.0977667	20.6875	0.0386221	1.925	0.287228	0.7	0.424264	26.232	2.36316
56.6667	0.47	0.0898146	20.69	0.0258199	1.925	0.287228	0.7	0.424264	26.2608	2.35272
56.8333	0.455	0.0914695	20.7	0.0374166	1.925	0.287228	0.725	0.386221	26.3631	2.41584
57	0.445	0.100167	20.7025	0.0221736	1.925	0.287228	0.775	0.394757	26.3804	2.40474
57.1667	0.4275	0.0981071	20.71	0.0326599	1.925	0.287228	0.8	0.355903	26.4209	2.42563
57.3333	0.4125	0.0960469	20.715	0.0238048	1.925	0.287228	0.825	0.320156	26.4333	2.40096
57.5	0.3925	0.0767572	20.7225	0.0377492	1.925	0.287228	0.875	0.377492	26.4706	2.42515
57.6667	0.3725	0.0680074	20.7275	0.0340343	1.925	0.287228	0.875	0.377492	26.4748	2.39016
57.8333	0.365	0.0591608	20.74	0.0424264	1.925	0.287228	0.9	0.34641	26.4607	2.36737
58	0.3525	0.0561991	20.73	0.0454606	1.925	0.287228	0.9	0.34641	26.4772	2.38164
58.1667	0.345	0.0525991	20.74	0.0424264	1.925	0.287228	0.95	0.351188	26.5209	2.43629
58.3333	0.34	0.0469042	20.75	0.0416333	1.925	0.287228	0.95	0.351188	26.4693	2.36499
58.5	0.3275	0.0434933	20.7625	0.0386221	1.925	0.287228	0.95	0.351188	26.4677	2.34815
58.6667	0.3175	0.0386221	20.7575	0.0377492	1.925	0.287228	1	0.355903	26.47	2.33963
58.8333	0.31	0.0355903	20.755	0.0404145	1.925	0.287228	1.025	0.386221	26.4638	2.37044
59	0.305	0.0351188	20.765	0.0519615	1.925	0.287228	1.025	0.386221	26.5147	2.3995
59.1667	0.295	0.0310913	20.7725	0.0403113	1.925	0.287228	1.05	0.369685	26.4937	2.35895
59.3333	0.295	0.0238048	20.77	0.0408248	1.925	0.287228	1.05	0.369685	26.4921	2.3421
59.5	0.29	0.0216025	20.775	0.0450925	1.925	0.287228	1.05	0.369685	26.5097	2.35528
59.6667	0.28	0.0216025	20.7775	0.0556028	1.925	0.287228	1.05	0.369685	26.5386	2.37552
59.8333	0.285	0.0251661	20.7675	0.045	1.925	0.287228	1.075	0.403113	26.5729	2.39667
60	0.28	0.0216025	20.7675	0.0543906	1.925	0.287228	1.1	0.391578	26.6031	2.4095
60.1667	0.28	0.0216025	20.7725	0.0543906	1.925	0.287228	1.1	0.391578	26.6229	2.42054
60.3333	0.2775	0.0236291	20.775	0.0519615	1.925	0.287228	1.1	0.391578	26.6298	2.4013
60.5	0.28	0.0244949	20.7675	0.0537742	1.925	0.287228	1.1	0.391578	26.6472	2.42088
60.6667	0.2775	0.0236291	20.78	0.0594418	1.925	0.287228	1.1	0.391578	26.667	2.43194
60.8333	0.2725	0.0262996	20.775	0.0544671	1.925	0.287228	1.125	0.411299	26.6906	2.42067
61	0.2725	0.0262996	20.775	0.0675771	1.925	0.287228	1.15	0.369685	26.7395	2.45208
61.1667	0.2725	0.0262996	20.7775	0.0618466	1.925	0.287228	1.15	0.369685	26.7326	2.43427
61.3333	0.2725	0.0262996	20.7775	0.0618466	1.925	0.287228	1.15	0.369685	26.7284	2.46934
61.5	0.2725	0.0262996	20.7775	0.0492443	1.925	0.287228	1.15	0.369685	26.7433	2.4668
61.6667	0.27	0.0270801	20.78	0.0594418	1.925	0.287228	1.175	0.359398	26.7584	2.4579
61.8333	0.2725	0.0262996	20.78	0.0571548	1.925	0.287228	1.175	0.359398	26.7356	2.47443
62	0.27	0.0216025	20.785	0.0544671	1.925	0.287228	1.2	0.391578	26.7148	2.46443
62.1667	0.26	0.02	20.7825	0.0623832	1.925	0.287228	1.2	0.391578	26.7031	2.4637
62.3333	0.265	0.0238048	20.7925	0.0457347	1.925	0.287228	1.2	0.391578	26.714	2.4528
62.5	0.26	0.02	20.785	0.0544671	1.925	0.287228	1.2	0.391578	26.6612	2.41306
62.6667	0.265	0.0173205	20.785	0.0544671	1.925	0.287228	1.2	0.391578	26.6106	2.40822
62.8333	0.2625	0.0189297	20.7875	0.0457347	1.925	0.287228	1.2	0.391578	26.5476	2.36045
63	0.26	0.0141421	20.7875	0.0471699	1.925	0.287228	1.2	0.391578	26.5484	2.36571
63.1667	0.26	0.0141421	20.7875	0.0492443	1.925	0.287228	1.2	0.391578	26.5769	2.36801
63.3333	0.2575	0.0170783	20.795	0.0525991	1.925	0.287228	1.2	0.391578	26.5532	2.34866
63.5	0.255	0.0173205	20.785	0.0450925	1.925	0.287228	1.2	0.391578	26.5081	2.33844
63.6667	0.2525	0.0125831	20.7925	0.0411299	1.925	0.287228	1.2	0.391578	26.5286	2.32407
63.8333	0.2525	0.0125831	20.785	0.05	1.925	0.287228	1.2	0.391578	26.5159	2.32446
64	0.2475	0.00957427	20.8	0.0454606	1.925	0.287228	1.2	0.391578	26.5418	2.34161
64.1667	0.2475	0.00957427	20.795	0.0369685	1.925	0.287228	1.225	0.386221	26.484	2.3318
64.3333	0.2425	0.0125831	20.7875	0.0464579	1.925	0.287228	1.225	0.386221	26.5093	2.36797
64.5	0.2425	0.0125831	20.7925	0.0478714	1.925	0.287228	1.225	0.386221	26.5776	2.37961
64.6667	0.23	0.0141421	20.8	0.0547723	1.925	0.287228	1.25	0.404145	26.5164	2.27483
64.8333	0.2325	0.005	20.7975	0.0492443	1.925	0.287228	1.25	0.404145	26.4607	2.26922
65	0.2325	0.0125831	20.805	0.0450925	1.925	0.287228	1.25	0.404145	26.471	2.27733
65.1667	0.23	0.00816497	20.8125	0.0457347	1.925	0.287228	1.25	0.404145	26.4745	2.29832
65.3333	0.2225	0.00957427	20.805	0.0532291	1.925	0.287228	1.25	0.404145	26.4872	2.29792
65.5	0.2225	0.0125831	20.805	0.0450925	1.925	0.287228	1.275	0.434933	26.4577	2.29675
65.6667	0.225	0.01	20.805	0.0532291	1.925	0.287228	1.275	0.434933	26.4255	2.27985
65.8333	0.22	0.00816497	20.8075	0.0492443	1.925	0.287228	1.275	0.434933	26.4544	2.30002
66	0.2175	0.00957427	20.8125	0.0464579	1.925	0.287228	1.275	0.434933	26.4321	2.3039
66.1667	0.2175	0.00957427	20.815	0.0412311	1.925	0.287228	1.275	0.434933	26.3849	2.26535
66.3333	0.215	0.01	20.8225	0.057373	1.925	0.287228	1.275	0.434933	26.3919	2.27672
66.5	0.2125	0.005	20.805	0.0556776	1.925	0.287228	1.275	0.434933	26.3882	2.29266
66.6667	0.2125	0.0125831	20.81	0.0454606	1.925	0.287228	1.275	0.434933	26.3629	2.32406
66.8333	0.21	0.0141421	20.8075	0.0492443	1.925	0.287228	1.275	0.434933	26.3524	2.3223
67	0.2075	0.00957427	20.8175	0.0464579	1.925	0.287228	1.275	0.434933	26.2629	2.25888
67.1667	0.2	0.00816497	20.8075	0.0618466	1.925	0.287228	1.275	0.434933	26.2902	2.32329
67.3333	0.205	0.01	20.8075	0.0613052	1.925	0.287228	1.275	0.434933	26.2516	2.31298
67.5	0.2025	0.005	20.815	0.0450925	1.925	0.287228	1.3	0.391578	26.221	2.28241
67.6667	0.2	0.00816497	20.805	0.0574456	1.925	0.287228	1.325	0.386221	26.1992	2.27368
67.8333	0.1975	0.00957427	20.8075	0.0492443	1.925	0.287228	1.325	0.386221	26.1881	2.29091
68	0.195	0.01	20.81	0.0489898	1.925	0.287228	1.325	0.386221	26.1902	2.2582
68.1667	0.195	0.01	20.82	0.052915	1.925	0.287228	1.325	0.386221	26.2332	2.2641
68.3333	0.1925	0.0125831	20.8175	0.0537742	1.925	0.287228	1.325	0.386221	26.2179	2.24883
68.5	0.195	0.01	20.815	0.0680686	1.925	0.287228	1.325	0.386221	26.2181	2.2425
68.6667	0.195	0.01	20.82	0.0489898	1.925	0.287228	1.35	0.404145	26.1981	2.21373
68.8333	0.19	0.00816497	20.8125	0.0623832	1.925	0.287228	1.35	0.404145	26.1815	2.20589
69	0.1875	0.00957427	20.8125	0.0585235	1.925	0.287228	1.35	0.404145	26.1754	2.19979
69.1667	0.19	0.00816497	20.815	0.0493288	1.925	0.287228	1.35	0.404145	26.2131	2.23531
69.3333	0.185	0.01	20.8175	0.05058	1.925	0.287228	1.35	0.404145	26.1931	2.20654
69.5	0.1875	0.00957427	20.8075	0.0618466	1.925	0.287228	1.375	0.434933	26.1643	2.18651
69.6667	0.185	0.0129099	20.815	0.0493288	1.925	0.287228	1.375	0.434933	26.1654	2.18542
69.8333	0.185	0.01	20.825	0.0450925	1.925	0.287228	1.375	0.434933	26.2668	2.26717
70	0.185	0.01	20.815	0.05	1.925	0.287228	1.375	0.434933	26.2382	2.24077
70.1667	0.1825	0.0125831	20.825	0.0465475	1.925	0.287228	1.375	0.434933	26.2007	2.25994
70.3333	0.1825	0.005	20.815	0.0544671	1.925	0.287228	1.375	0.434933	26.1741	2.26823
70.5	0.1825	0.0125831	20.8225	0.0543906	1.925	0.287228	1.375	0.434933	26.1706	2.27782
70.6667	0.18	0.00816497	20.8175	0.057373	1.925	0.287228	1.375	0.434933	26.1654	2.27695
70.8333	0.18	0.00816497	20.8225	0.0492443	1.925	0.287228	1.375	0.434933	26.178	2.27651
71	0.1775	0.00957427	20.82	0.0547723	1.925	0.287228	1.375	0.434933	26.1682	2.2558
71.1667	0.1775	0.0125831	20.8075	0.057373	1.925	0.287228	1.375	0.434933	26.1702	2.22943
71.3333	0.18	0.00816497	20.81	0.0616441	1.925	0.287228	1.4	0.432049	26.1386	2.20003
71.5	0.18	0.00816497	20.8175	0.057373	1.925	0.287228	1.4	0.432049	26.1299	2.20875
71.6667	0.1775	0.00957427	20.825	0.0597216	1.925	0.287228	1.4	0.432049	26.1247	2.20789
71.8333	0.1725	0.00957427	20.8175	0.0618466	1.925	0.287228	1.4	0.432049	26.1083	2.22424
72	0.1725	0.0125831	20.825	0.0519615	1.925	0.287228	1.4	0.432049	26.1031	2.22337
72.1667	0.1725	0.005	20.81	0.0663325	1.925	0.287228	1.4	0.432049	26.1338	2.21703
72.3333	0.175	0.0129099	20.83	0.0588784	1.925	0.287228	1.4	0.432049	26.1175	2.23338
72.5	0.1725	0.0125831	20.82	0.0648074	1.925	0.287228	1.4	0.432049	26.1277	2.24143
72.6667	0.17	0.00816497	20.82	0.0535413	1.925	0.287228	1.4	0.432049	26.1057	2.23905
72.8333	0.1725	0.0125831	20.82	0.0535413	1.925	0.287228	1.4	0.432049	26.0973	2.18048
73	0.1675	0.00957427	20.825	0.0556776	1.925	0.287228	1.425	0.45	26.0681	2.14265
73.1667	0.1725	0.0125831	20.8225	0.0561991	1.925	0.287228	1.425	0.45	26.0558	2.1368
73.3333	0.1725	0.0125831	20.8175	0.0579511	1.925	0.287228	1.425	0.45	26.0755	2.1718
73.5	0.165	0.0129099	20.8175	0.0531507	1.925	0.287228	1.425	0.45	26.0498	2.15487
73.6667	0.1675	0.00957427	20.82	0.0547723	1.925	0.287228	1.425	0.45	26.0464	2.13399
73.8333	0.165	0.0129099	20.8125	0.0537742	1.925	0.287228	1.425	0.45	26.0622	2.16072
74	0.1675	0.00957427	20.82	0.0571548	1.925	0.287228	1.425	0.45	26.0492	2.14334
74.1667	0.1675	0.00957427	20.8125	0.0531507	1.925	0.287228	1.45	0.479583	26.0197	2.11817
74.3333	0.1675	0.00957427	20.82	0.0489898	1.925	0.287228	1.45	0.479583	26.036	2.13227
74.5	0.1625	0.00957427	20.8225	0.0543906	1.925	0.287228	1.45	0.479583	26.0399	2.14053
74.6667	0.165	0.0129099	20.82	0.0454606	1.925	0.287228	1.45	0.479583	26.0208	2.11708
74.8333	0.165	0.0129099	20.82	0.0627163	1.925	0.287228	1.45	0.479583	26.0492	2.14334
75	0.16	0.00816497	20.825	0.0493288	1.925	0.287228	1.45	0.479583	26.04	2.07963
75.1667	0.16	0.00816497	20.8325	0.0537742	1.925	0.287228	1.45	0.479583	26.0324	2.08726
75.3333	0.16	0.0141421	20.825	0.0574456	1.925	0.287228	1.45	0.479583	26.0547	2.13789
75.5	0.1575	0.00957427	20.835	0.0613732	1.925	0.287228	1.45	0.479583	26.0253	2.13686
75.6667	0.1575	0.00957427	20.8175	0.0537742	1.925	0.287228	1.475	0.478714	25.9861	2.14565
75.8333	0.1575	0.00957427	20.825	0.0493288	1.925	0.287228	1.475	0.478714	25.9733	2.15243
76	0.1575	0.00957427	20.82	0.0571548	1.925	0.287228	1.475	0.478714	25.9642	2.14332
76.1667	0.1575	0.00957427	20.82	0.0571548	1.925	0.287228	1.475	0.478714	25.9711	2.15461
76.3333	0.155	0.0129099	20.825	0.0493288	1.925	0.287228	1.475	0.478714	25.9561	2.16356
76.5	0.1525	0.0125831	20.8275	0.0434933	1.925	0.287228	1.475	0.478714	25.9364	2.12862
76.6667	0.15	0.0141421	20.825	0.0532291	1.925	0.287228	1.475	0.478714	25.959	2.14246
76.8333	0.1525	0.0125831	20.82	0.0571548	1.925	0.287228	1.475	0.478714	25.9531	2.13009
77	0.15	0.00816497	20.825	0.0597216	1.925	0.287228	1.475	0.478714	25.9479	2.12923
77.1667	0.1525	0.0125831	20.825	0.0450925	1.925	0.287228	1.475	0.478714	25.9254	2.11539
77.3333	0.15	0.00816497	20.8225	0.0579511	1.925	0.287228	1.475	0.478714	25.9199	2.12084
77.5	0.1475	0.00957427	20.82	0.0535413	1.925	0.287228	1.5	0.432049	25.9318	2.13928
77.6667	0.1475	0.00957427	20.825	0.0450925	1.925	0.287228	1.5	0.432049	25.9497	2.19424
77.8333	0.145	0.0129099	20.835	0.0532291	1.925	0.287228	1.5	0.432049	25.934	2.19167
78	0.145	0.0129099	20.8325	0.0531507	1.925	0.287228	1.5	0.432049	25.9433	2.22492
78.1667	0.1425	0.00957427	20.8375	0.0579511	1.925	0.287228	1.5	0.432049	25.9029	2.21067
78.3333	0.1425	0.00957427	20.8275	0.0531507	1.925	0.287228	1.5	0.432049	25.8842	2.20506
78.5	0.1425	0.00957427	20.8275	0.0457347	1.925	0.287228	1.525	0.45	25.894	2.22569
78.6667	0.1425	0.0125831	20.8325	0.05058	1.925	0.287228	1.525	0.45	25.8994	2.22024
78.8333	0.14	0.00816497	20.83	0.0583095	1.925	0.287228	1.525	0.45	25.892	2.22157
79	0.1425	0.00957427	20.8275	0.0492443	1.925	0.287228	1.525	0.45	25.8978	2.23394
79.1667	0.14	0.00816497	20.8375	0.0537742	1.925	0.287228	1.525	0.45	25.9028	2.1561
79.3333	0.135	0.01	20.8225	0.05058	1.925	0.287228	1.525	0.45	25.9028	2.1561
79.5	0.1375	0.0125831	20.8275	0.0618466	1.925	0.287228	1.55	0.479583	25.8323	2.13571
79.6667	0.1375	0.0125831	20.8325	0.0537742	1.925	0.287228	1.55	0.479583	25.8279	2.14007
79.8333	0.1325	0.00957427	20.83	0.0627163	1.925	0.287228	1.55	0.479583	25.8196	2.1666
80	0.1325	0.00957427	20.835	0.0660808	1.925	0.287228	1.55	0.479583	25.8042	2.15775
80.1667	0.1325	0.00957427	20.83	0.0583095	1.925	0.287228	1.55	0.479583	25.8076	2.17859
80.3333	0.1325	0.00957427	20.8325	0.0618466	1.925	0.287228	1.55	0.479583	25.788	2.1437
80.5	0.13	0.00816497	21.2575	0.843618	1.925	0.287228	1.55	0.479583	25.796	2.15387
80.6667	0.1325	0.00957427	21.065	0.459891	1.925	0.287228	1.55	0.479583	25.7667	2.15291
80.8333	0.1325	0.00957427	20.96	0.233095	1.925	0.287228	1.55	0.479583	25.7406	2.14868
81	0.13	0.00816497	20.9	0.151217	1.925	0.287228	1.55	0.479583	25.7261	2.14505
81.1667	0.13	0.00816497	20.8725	0.0981071	1.925	0.287228	1.55	0.479583	25.7182	2.15898
81.3333	0.1325	0.00957427	20.855	0.0602771	1.925	0.287228	1.55	0.479583	25.7107	2.1907
81.5	0.1325	0.00957427	20.8525	0.0655108	1.925	0.287228	1.55	0.479583	25.687	2.15392
81.6667	0.13	0.00816497	20.8475	0.057373	1.925	0.287228	1.55	0.479583	25.6728	2.16809
81.8333	0.13	0.00816497	20.845	0.0519615	1.925	0.287228	1.55	0.479583	25.6595	2.18746
82	0.13	0.00816497	20.845	0.058023	1.925	0.287228	1.55	0.479583	25.6358	2.15071
82.1667	0.13	0.00816497	20.845	0.0532291	1.925	0.287228	1.55	0.479583	25.6349	2.17587
82.3333	0.1275	0.00957427	20.8475	0.0512348	1.925	0.287228	1.55	0.479583	25.7215	2.2647
82.5	0.125	0.0057735	20.855	0.0519615	1.925	0.287228	1.55	0.479583	25.7114	2.2808
82.6667	0.125	0.0129099	20.8475	0.0590903	1.925	0.287228	1.55	0.479583	25.697	2.24676
82.8333	0.1225	0.00957427	20.85	0.0559762	1.925	0.287228	1.55	0.479583	25.6948	2.24894
83	0.1225	0.0125831	20.8375	0.0556028	1.925	0.287228	1.55	0.479583	25.7203	2.24168
83.1667	0.125	0.01	20.8475	0.0512348	1.925	0.287228	1.55	0.479583	25.7083	2.25367
83.3333	0.1225	0.00957427	20.845	0.0465475	1.925	0.287228	1.55	0.479583	25.7016	2.29061
83.5	0.1225	0.005	20.8475	0.0613052	1.925	0.287228	1.55	0.479583	25.7541	2.31695
83.6667	0.12	0.00816497	20.8525	0.0639661	1.925	0.287228	1.55	0.479583	25.7773	2.34232
83.8333	0.12	0.00816497	20.84	0.0648074	1.925	0.287228	1.55	0.479583	25.7629	2.30823
84	0.1225	0.005	20.8525	0.0590903	1.925	0.287228	1.55	0.479583	25.7343	2.34287
84.1667	0.12	0.00816497	20.84	0.0571548	1.925	0.287228	1.55	0.479583	25.6979	2.30649
84.3333	0.12	0.00816497	20.8425	0.0665207	1.925	0.287228	1.55	0.479583	25.6591	2.27862
84.5	0.12	0.00816497	20.8525	0.0585235	1.925	0.287228	1.55	0.479583	25.7545	2.33477
84.6667	0.12	0.00816497	20.8475	0.0537742	1.925	0.287228	1.55	0.479583	25.678	2.27789
84.8333	0.12	0.00816497	20.845	0.058023	1.925	0.287228	1.55	0.479583	25.6726	2.28334
85	0.12	0.00816497	20.8575	0.0556028	1.925	0.287228	1.55	0.479583	25.6694	2.25621
85.1667	0.12	0.00816497	20.85	0.0594418	1.925	0.287228	1.55	0.479583	25.7021	2.27802
85.3333	0.12	0.00816497	20.8525	0.05058	1.925	0.287228	1.55	0.479583	25.6885	2.24919
85.5	0.12	0.00816497	20.8525	0.0585235	1.925	0.287228	1.55	0.479583	25.6985	2.26348
85.6667	0.12	0.00816497	20.8475	0.0634429	1.925	0.287228	1.55	0.479583	25.7062	2.27996
85.8333	0.12	0.00816497	20.855	0.0597216	1.925	0.287228	1.55	0.479583	25.6981	2.24567
86	0.12	0.00816497	20.8525	0.0561991	1.925	0.287228	1.55	0.479583	25.72	2.24798
86.1667	0.1225	0.005	20.855	0.0597216	1.925	0.287228	1.55	0.479583	25.6928	2.16626
86.3333	0.1225	0.005	20.855	0.058023	1.925	0.287228	1.55	0.479583	25.7176	2.14748
86.5	0.1225	0.005	20.855	0.0544671	1.925	0.287228	1.55	0.479583	25.693	2.13588
86.6667	0.1225	0.00957427	20.85	0.0547723	1.925	0.287228	1.55	0.479583	25.7312	2.17628
86.8333	0.12	0.00816497	20.8525	0.0655108	1.925	0.287228	1.55	0.479583	25.7288	2.18476
87	0.125	0.0057735	20.8625	0.0639661	1.925	0.287228	1.55	0.479583	25.7237	2.15353
87.1667	0.1225	0.005	20.86	0.0547723	1.925	0.287228	1.55	0.479583	25.7368	2.14045
87.3333	0.1225	0.005	20.8475	0.0613052	1.925	0.287228	1.55	0.479583	25.7363	2.15304
87.5	0.125	0.01	20.85	0.0594418	1.925	0.287228	1.55	0.479583	25.7239	2.14724
87.6667	0.1225	0.005	20.8525	0.0579511	1.925	0.287228	1.55	0.479583	25.6857	2.1613
87.8333	0.12	0.00816497	20.845	0.0544671	1.925	0.287228	1.55	0.479583	25.6818	2.15308
88	0.1225	0.005	20.86	0.0594418	1.925	0.287228	1.55	0.479583	25.6873	2.14763
88.1667	0.125	0.01	20.845	0.0675771	1.925	0.287228	1.55	0.479583	25.6903	2.15065
88.3333	0.12	0.00816497	20.8575	0.0561991	1.925	0.287228	1.55	0.479583	25.698	2.1671
88.5	0.1175	0.00957427	20.8575	0.0634429	1.925	0.287228	1.55	0.479583	25.7048	2.15427
88.6667	0.1175	0.00957427	20.8525	0.0665207	1.925	0.287228	1.575	0.512348	25.6551	2.11331
88.8333	0.12	0.00816497	20.865	0.0602771	1.925	0.287228	1.575	0.512348	25.5013	2.29736
89	0.115	0.01	20.8625	0.0607591	1.925	0.287228	1.575	0.512348	25.5294	2.35384
89.1667	0.1175	0.00957427	20.85	0.0707107	1.925	0.287228	1.575	0.512348	25.4724	2.33828
89.3333	0.115	0.01	20.865	0.06245	1.925	0.287228	1.575	0.512348	25.4651	2.33962
89.5	0.115	0.01	20.865	0.0660808	1.925	0.287228	1.575	0.512348	25.4901	2.369
89.6667	0.105	0.01	20.865	0.0695222	1.925	0.287228	1.575	0.512348	25.5558	2.43038
89.8333	0.1	0.00816497	20.865	0.0597216	1.925	0.287228	1.575	0.512348	25.5317	2.37575
90	0.1025	0.005	20.8675	0.0613052	1.925	0.287228	1.575	0.512348	25.5828	2.40942
90.1667	0.1025	0.005	20.8725	0.0561991	1.925	0.287228	1.575	0.512348	25.5414	2.34185
90.3333	0.1075	0.005	20.86	0.0627163	1.925	0.287228	1.575	0.512348	25.5206	2.28403
90.5	0.105	0.0057735	20.855	0.074162	1.925	0.287228	1.575	0.512348	25.491	2.24126
90.6667	0.105	0.0057735	20.8575	0.0670199	1.925	0.287228	1.575	0.512348	25.4187	2.19297
90.8333	0.11	0.00816497	20.8575	0.0618466	1.925	0.287228	1.575	0.512348	25.3556	2.17783
91	0.11	0.00816497	20.8525	0.0718215	1.925	0.287228	1.575	0.512348	25.2991	2.1562
91.1667	0.1075	0.005	20.8675	0.0665207	1.925	0.287228	1.575	0.512348	25.2645	2.16081
91.3333	0.105	0.0057735	20.855	0.0568624	1.925	0.287228	1.575	0.512348	25.2525	2.1728
91.5	0.105	0.0057735	20.8575	0.0634429	1.925	0.287228	1.575	0.512348	25.2241	2.15316
91.6667	0.1	0	20.8475	0.0727438	1.925	0.287228	1.575	0.512348	25.2296	2.1717
91.8333	0.0975	0.005	20.8525	0.0713559	1.925	0.287228	1.575	0.512348	25.22	2.15125
92	0.0975	0.005	20.8625	0.0585235	1.925	0.287228	1.575	0.512348	25.2056	2.12372
92.1667	0.0925	0.005	20.8625	0.0665207	1.925	0.287228	1.575	0.512348	25.2309	2.14035
92.3333	0.0925	0.005	20.865	0.0660808	1.925	0.287228	1.575	0.512348	25.2026	2.12072
92.5	0.09	0	20.8625	0.0561991	1.925	0.287228	1.575	0.512348	25.294	2.20339
92.6667	0.0875	0.005	20.8575	0.0670199	1.925	0.287228	1.575	0.512348	25.2994	2.19794
92.8333	0.0875	0.005	20.8725	0.0684957	1.925	0.287228	1.575	0.512348	25.2991	2.20422
93	0.085	0.0057735	20.8675	0.0634429	1.925	0.287228	1.575	0.512348	25.331	2.19035
93.1667	0.0825	0.005	20.87	0.0707107	1.925	0.287228	1.575	0.512348	25.3716	2.14374
93.3333	0.08	0.00816497	20.865	0.06245	1.925	0.287228	1.575	0.512348	25.3954	2.15006
93.5	0.08	0.00816497	20.87	0.06733	1.925	0.287228	1.575	0.512348	25.4166	2.11679
93.6667	0.08	0	20.855	0.0635085	1.925	0.287228	1.575	0.512348	25.4019	2.09548
93.8333	0.0775	0.005	20.8575	0.075	1.925	0.287228	1.575	0.512348	25.4306	2.13292
94	0.0775	0.005	20.8575	0.0713559	1.925	0.287228	1.575	0.512348	25.4137	2.16183
94.1667	0.0775	0.005	20.865	0.0597216	1.925	0.287228	1.575	0.512348	25.3755	2.17595
94.3333	0.075	0.0057735	20.8625	0.0639661	1.925	0.287228	1.575	0.512348	25.3892	2.19837
94.5	0.08	0	20.8525	0.0704154	1.925	0.287228	1.575	0.512348	25.3745	2.2251
94.6667	0.0725	0.005	20.8675	0.0634429	1.925	0.287228	1.575	0.512348	25.3904	2.22131
94.8333	0.08	0	20.8675	0.07932	1.925	0.287228	1.575	0.512348	25.3966	2.22105
95	0.0775	0.005	20.865	0.0704746	1.925	0.287228	1.575	0.512348	25.4114	2.2424
95.1667	0.0775	0.005	20.8675	0.0780491	1.925	0.287228	1.575	0.512348	25.3852	2.22048
95.3333	0.0725	0.005	20.8675	0.07932	1.925	0.287228	1.575	0.512348	25.4164	2.24951
95.5	0.0725	0.005	20.8625	0.0745542	1.925	0.287228	1.575	0.512348	25.444	2.26408
95.6667	0.07	0	20.87	0.0752773	1.925	0.287228	1.575	0.512348	25.4032	2.23855
95.8333	0.075	0.0057735	20.88	0.06733	1.925	0.287228	1.575	0.512348	25.4196	2.24624
96	0.07	0	20.8725	0.0780491	1.925	0.287228	1.575	0.512348	25.4196	2.24624
96.1667	0.0725	0.005	20.8725	0.0873212	1.925	0.287228	1.575	0.512348	25.4268	2.25118
96.3333	0.07	0	20.875	0.0754983	1.925	0.287228	1.575	0.512348	25.4223	2.2315
96.5	0.0725	0.005	20.865	0.0754983	1.925	0.287228	1.575	0.512348	25.4114	2.21836
96.6667	0.0725	0.005	20.8725	0.0684957	1.925	0.287228	1.575	0.512348	25.4426	2.2474
96.8333	0.07	0	20.8725	0.0684957	1.925	0.287228	1.575	0.512348	25.4683	2.25787
97	0.07	0	20.865	0.0802081	1.925	0.287228	1.575	0.512348	25.4604	2.24773
97.1667	0.07	0	20.8725	0.0826136	1.925	0.287228	1.575	0.512348	25.4765	2.26172
97.3333	0.07	0.00816497	20.8725	0.0713559	1.925	0.287228	1.575	0.512348	25.4762	2.24395
97.5	0.0725	0.005	20.87	0.0787401	1.925	0.287228	1.575	0.512348	25.4787	2.25954
97.6667	0.07	0	20.8775	0.078475	1.925	0.287228	1.575	0.512348	25.4806	2.23959
97.8333	0.0725	0.005	20.88	0.0787401	1.925	0.287228	1.575	0.512348	25.4808	2.2333
98	0.07	0	20.8725	0.0780491	1.925	0.287228	1.575	0.512348	25.5143	2.26021
98.1667	0.0675	0.005	20.8775	0.0865544	1.925	0.287228	1.575	0.512348	25.5154	2.25912
98.3333	0.0675	0.005	20.88	0.0909212	1.925	0.287228	1.575	0.512348	25.5365	2.28026
98.5	0.07	0	20.88	0.0787401	1.925	0.287228	1.575	0.512348	25.5283	2.2764
98.6667	0.07	0	20.8775	0.0921502	1.925	0.287228	1.575	0.512348	25.559	2.29403
98.8333	0.0675	0.005	20.875	0.0822598	1.925	0.287228	1.575	0.512348	25.5601	2.29294
99	0.07	0	20.8825	0.085	1.925	0.287228	1.575	0.512348	25.5664	2.2927
99.1667	0.0675	0.005	20.875	0.0834666	1.925	0.287228	1.575	0.512348	25.5623	2.29076
99.3333	0.0675	0.005	20.895	0.081035	1.925	0.287228	1.575	0.512348	25.5623	2.29076
99.5	0.0675	0.005	20.8775	0.0741058	1.925	0.287228	1.575	0.512348	25.5675	2.29161
99.6667	0.07	0	20.87	0.0828654	1.925	0.287228	1.575	0.512348	25.5867	2.30866
99.8333	0.065	0.0057735	20.885	0.0967815	1.925	0.287228	1.575	0.512348	25.5826	2.30673
100	0.07	0	20.8875	0.105317	1.925	0.287228	1.575	0.512348	25.6057	2.33203
100.167	0.065	0.0057735	20.89	0.0804156	1.925	0.287228	1.575	0.512348	25.609	2.32876
100.333	0.07	0	20.8875	0.0877021	1.925	0.287228	1.575	0.512348	25.6108	2.30878
100.5	0.0675	0.005	20.8825	0.100789	1.925	0.287228	1.575	0.512348	25.6222	2.33978
100.667	0.065	0.0057735	20.8925	0.106575	1.925	0.287228	1.575	0.512348	25.6296	2.33845
100.833	0.0625	0.005	20.9725	0.26298	1.925	0.287228	1.575	0.512348	25.6229	2.32088
101	0.0675	0.005	21.0675	0.457047	1.925	0.287228	1.575	0.512348	25.6407	2.32125
101.167	0.0675	0.005	20.96	0.25285	1.925	0.287228	1.575	0.512348	25.6676	2.33071
101.333	0.0625	0.005	20.9325	0.203695	1.925	0.287228	1.575	0.512348	25.6474	2.33882
101.5	0.065	0.0057735	20.9375	0.178955	1.925	0.287228	1.575	0.512348	25.6286	2.30914
101.667	0.065	0.0057735	20.925	0.181567	1.925	0.287228	1.575	0.512348	25.641	2.31495
101.833	0.0625	0.005	20.93	0.176446	1.925	0.287228	1.575	0.512348	25.6481	2.31992
102	0.065	0.0057735	20.925	0.180462	1.925	0.287228	1.575	0.512348	25.6414	2.30235
102.167	0.06	0	20.93	0.175689	1.925	0.287228	1.575	0.512348	25.6332	2.29848
102.333	0.0625	0.005	20.9225	0.171148	1.925	0.287228	1.575	0.512348	25.6406	2.29715
102.5	0.0625	0.005	20.9375	0.167804	1.925	0.287228	1.575	0.512348	25.646	2.2917
102.667	0.06	0	20.9275	0.165806	1.925	0.287228	1.575	0.512348	25.6523	2.29145
102.833	0.06	0	20.9275	0.165202	1.925	0.287228	1.575	0.512348	25.6592	2.30272
103	0.0625	0.005	20.9275	0.152834	1.925	0.287228	1.575	0.512348	25.6019	2.26932
103.167	0.0625	0.005	20.93	0.157692	1.925	0.287228	1.575	0.512348	25.656	2.30599
103.333	0.06	0	20.9275	0.177834	1.925	0.287228	1.575	0.512348	25.6469	2.2969
103.5	0.06	0	20.925	0.162993	1.925	0.287228	1.575	0.512348	25.6755	2.31677
103.667	0.06	0	20.9325	0.175	1.925	0.287228	1.575	0.512348	25.6655	2.30248
103.833	0.06	0	20.935	0.154596	1.925	0.287228	1.575	0.512348	25.6638	2.29206
104	0.0575	0.005	20.925	0.155456	1.925	0.287228	1.575	0.512348	25.6506	2.28104
104.167	0.06	0	20.9225	0.158193	1.925	0.287228	1.575	0.512348	25.6677	2.3003
104.333	0.06	0	20.925	0.155456	1.925	0.287228	1.575	0.512348	25.6625	2.29945
104.5	0.06	0	20.9375	0.174236	1.925	0.287228	1.575	0.512348	25.663	2.28685
104.667	0.06	0	20.9225	0.146828	1.925	0.287228	1.575	0.512348	25.6628	2.29315
104.833	0.0575	0.005	20.9325	0.162967	1.925	0.287228	1.575	0.512348	25.6735	2.31266
105	0.06	0	20.9225	0.156924	1.925	0.287228	1.575	0.512348	25.6812	2.30503
105.167	0.06	0	20.93	0.151217	1.925	0.287228	1.575	0.512348	25.6836	2.29655
105.333	0.06	0	20.93	0.150333	1.925	0.287228	1.575	0.512348	25.6976	2.31279
105.5	0.06	0	20.92	0.158745	1.925	0.287228	1.575	0.512348	25.7026	2.31994
105.667	0.06	0	20.9175	0.160909	1.925	0.287228	1.575	0.512348	25.7087	2.326
105.833	0.06	0	20.9175	0.159452	1.925	0.287228	1.575	0.512348	25.6921	2.29413
106	0.0575	0.005	20.9275	0.15327	1.925	0.287228	1.575	0.512348	25.6913	2.31303
106.167	0.06	0	20.915	0.148436	1.925	0.287228	1.575	0.512348	25.735	2.32396
106.333	0.06	0	20.9125	0.148633	1.925	0.287228	1.575	0.512348	25.7714	2.36038
106.5	0.06	0	20.925	0.154596	1.925	0.287228	1.575	0.512348	25.7764	2.36755
106.667	0.06	0	20.915	0.154596	1.925	0.287228	1.575	0.512348	25.8255	2.3731
106.833	0.0575	0.005	20.9225	0.150638	1.925	0.287228	1.575	0.512348	25.844	2.38503
107	0.0575	0.005	20.915	0.160935	1.925	0.287228	1.575	0.512348	25.8521	2.36478
107.167	0.06	0	20.92	0.153406	1.925	0.287228	1.575	0.512348	25.8397	2.35893
107.333	0.0575	0.005	20.92	0.159792	1.925	0.287228	1.575	0.512348	25.8527	2.37631
107.5	0.055	0.0057735	20.92	0.155991	1.925	0.287228	1.575	0.512348	25.866	2.35692
107.667	0.055	0.0057735	20.925	0.143875	1.925	0.287228	1.575	0.512348	25.9076	2.37014
107.833	0.055	0.0057735	20.92	0.145831	1.925	0.287228	1.575	0.512348	25.9078	2.36382
108	0.055	0.0057735	20.9275	0.156285	1.925	0.287228	1.575	0.512348	25.923	2.37905
108.167	0.0575	0.005	20.925	0.162993	1.925	0.287228	1.575	0.512348	25.91	2.36164
108.333	0.055	0.0057735	20.9275	0.15756	1.925	0.287228	1.575	0.512348	25.8861	2.35515
108.5	0.055	0.0057735	20.93	0.151217	1.925	0.287228	1.575	0.512348	25.8926	2.37908
108.667	0.055	0.0057735	20.9175	0.148633	1.925	0.287228	1.575	0.512348	25.8884	2.37713
108.833	0.0525	0.005	20.92	0.143062	1.925	0.287228	1.575	0.512348	25.8762	2.39543
109	0.06	0	20.9125	0.145459	1.925	0.287228	1.575	0.512348	25.8747	2.40915
109.167	0.0525	0.005	20.925	0.148436	1.925	0.287228	1.575	0.512348	25.8675	2.40415
109.333	0.0575	0.005	20.91	0.149443	1.925	0.287228	1.575	0.512348	25.8934	2.41479
109.5	0.0525	0.005	20.92	0.153406	1.925	0.287228	1.575	0.512348	25.9056	2.42698
109.667	0.05	0	20.92	0.142127	1.925	0.287228	1.575	0.512348	25.9141	2.42457
109.833	0.055	0.0057735	20.9175	0.152834	1.925	0.287228	1.575	0.512348	25.9047	2.42175

## Sheet: Table S6
Table S6. Averaged data obtaneid from the cultivation of R. toruloides CCT 7815 in a bioreactor using C5-Birch diluted to 81 gL-1 of total sugars. The experiment consisted of at least 3 biological replicates and errors are expressed in standard deviation (STD).
Time (h)	CO2 (%v/v)	STD	O2 (% v/v)	STD	alkali (mL)	STD	acid (mL)	STD	biomass (gdcw/L)	STD	Time (h)	Xylose (g/L)	STD	Glucose (g/L)	STD	Mannose (g/L)	STD	Arabinose (g/L)	STD	Galactose (g/L)	STD	Acetic acid (g/L)	STD	Arabitol (g/L)	STD	Xylitol (g/L)	STD
0	0.0433333	0.0057735	21.565	0.775	0	0	0	0	0.83362	0.13754	0	51.9667	1.50587	13.9467	0.257747	5.92667	0.319427	1.91667	0.156312	6.96667	0.241316	2.97333	0.0665833	0	0	0	0
0.166667	0.07	0.0173205	21.565	0.775	0	0	0	0	1.00716	0.325909	11.3333	52.2433	0.581062	7.38667	0.489524	5.16	0.255147	2.01	0.173494	5.07667	0.21362	2.105	0.243465	0	0	0	0
0.333333	0.0866667	0.011547	21.575	0.795	0	0	0	0	0.835424	0.0800448	12.5	49.6167	0.172651	4.19167	0.811393	5.70667	0.803077	2.3825	0.1025	5.19333	0.40612	1.79167	0.399134	0	0	0	0
0.5	0.0933333	0.0152753	21.585	0.815	0	0	0	0	0.869798	0.0650472	13.5	26.5133	21.5828	0.76	0.669944	0.661667	0.2725	1.19	0.35	0	0	1.344	0.404738	0	0	0	0
0.666667	0.0933333	0.0152753	21.62	0.86	0	0	0	0	0.894053	0.0843669	14.5	34.644	20.0729	0	0	0	0	0.7095	0.0105	3.729	0.198	0.709333	0.0807548	0	0	0	0
0.833333	0.0933333	0.0152753	21.63	0.87	0	0	0	0	0.960682	0.136193	15.5	42.141	3.10649	0	0	0	0	0	0	1.243	0.066	0.548	0.00707107	1.57567	0.374521	1.279	0.275412
1	0.1	0.0173205	21.62	0.86	0.0333333	0.057735	0	0	0.992327	0.143175	16.8333	30.2233	17.7591	0	0	0	0	0	0	0	0	0.549333	0.0155671	2.4555	0.0535	2.612	0.36
1.16667	0.103333	0.0152753	21.605	0.865	0.0333333	0.057735	0	0	0.988861	0.124916	18	24.8707	11.7426	0	0	0	0	0	0	0	0	0.535	0.00848528	2.261	0.626	1.4745	0.3975
1.33333	0.103333	0.0152753	21.61	0.88	0.0333333	0.057735	0	0	1.06837	0.209352	18.8333	29.5823	6.84186	0	0	0	0	0	0	0	0	0.5395	0.0106066	3.514	0.13	3.4415	0.0125
1.5	0.106667	0.011547	21.615	0.885	0.0333333	0.057735	0	0	1.01929	0.130695	20	17.123	11.9822	0	0	0	0	0	0	0	0	0.531333	0.0155027	2.46433	1.89259	1.86767	1.43784
1.66667	0.11	0.0173205	21.615	0.905	0.0333333	0.057735	0	0	1.07286	0.135002	21.3333	24.8933	0.393719	0	0	0	0	0	0	0	0	0.545	0.020664	5.25333	0.349619	3.623	0.417799
1.83333	0.11	0.0173205	21.62	0.91	0.0333333	0.057735	0	0	1.12502	0.152701	22.5	21.2563	0.45231	0	0	0	0	0	0	0	0	0.511667	0.0188768	6.018	0.331788	3.58267	0.188468
2	0.113333	0.0152753	21.615	0.915	0.0333333	0.057735	0	0	1.17253	0.146101	23.5	13.3487	6.78981	0	0	0	0	0	0	0	0	0.506667	0.0457967	6.2535	0.2015	3.72	0.191
2.16667	0.116667	0.011547	21.605	0.915	0.0333333	0.057735	0	0	1.23501	0.208584	25.8333	10.476	0.546366	0	0	0	0	0	0	0	0	0.470333	0.0083865	8.3665	0.3475	3.594	0.381496
2.33333	0.12	0.0173205	21.6	0.93	0.0333333	0.057735	0	0	1.28581	0.224968	27.8333	4.81567	3.55485	0	0	0	0	0	0	0	0	0.451667	0.00702377	8.246	1.082	3.8	0.163
2.5	0.13	0.0173205	21.605	0.945	0.0333333	0.057735	0	0	1.33188	0.226829	30	1.239	1.90784	0	0	0	0	0	0	0	0	0.279	0.242184	7.171	0.765	3.4545	0.0795
2.66667	0.13	0.0173205	21.67	1.02	0.0333333	0.057735	0	0	1.38737	0.247953	37.8333	1.58533	0.0410406	0	0	0	0	0	0	0	0	0	0	1.90767	0.765637	2.4645	0.4335
2.83333	0.133333	0.0152753	21.565	0.915	0.0333333	0.057735	0	0	1.46304	0.294179	40.1667	1.598	0.009	0	0	0	0	0	0	0	0	0	0	0.351	0.033	0.685	0.103
3	0.14	0.0173205	21.455	0.825	0.0333333	0.057735	0	0	1.48333	0.314465	43.1667	1.131	0.997072	0	0	0	0	0	0	0	0	0	0	0	0	0.1555	0.1555
3.16667	0.146667	0.0208167	21.465	0.845	0.0333333	0.057735	0	0	1.52844	0.286045	46.5	1.53733	0.0195021	0	0	0	0	0	0	0	0	0	0	0	0	0.1195	0.1195
3.33333	0.15	0.0173205	21.425	0.775	0.0333333	0.057735	0	0	1.5775	0.320405	65.5	1.546	0.0277128	0	0	0	0	0	0	0	0	0	0	0	0	0	0
3.5	0.153333	0.023094	21.445	0.815	0.0666667	0.057735	0	0	1.63775	0.326799
3.66667	0.16	0.0173205	21.44	0.83	0.1	7.28022e-16	0	0	1.66293	0.337294
3.83333	0.166667	0.0208167	21.415	0.825	0.1	7.28022e-16	0	0	1.73363	0.363977
4	0.17	0.0173205	21.41	0.83	0.1	7.28022e-16	0	0	1.76539	0.332214
4.16667	0.176667	0.0208167	21.345	0.785	0.1	7.28022e-16	0	0	1.80495	0.342474
4.33333	0.183333	0.023094	21.35	0.78	0.1	7.28022e-16	0	0	1.88827	0.39651
4.5	0.19	0.0264575	21.31	0.76	0.1	7.28022e-16	0	0	1.9659	0.420494
4.66667	0.2	0.0264575	21.305	0.775	0.1	7.28022e-16	0	0	2.02307	0.443546
4.83333	0.203333	0.023094	21.32	0.79	0.1	7.28022e-16	0	0	2.03091	0.402687
5	0.216667	0.0208167	21.31	0.79	0.1	7.28022e-16	0	0	2.09744	0.435149
5.16667	0.22	0.0264575	21.295	0.785	0.1	7.28022e-16	0	0	2.15352	0.442605
5.33333	0.23	0.0264575	21.165	0.675	0.1	7.28022e-16	0	0	2.17296	0.423166
5.5	0.24	0.0264575	21.16	0.68	0.1	7.28022e-16	0	0	2.24565	0.432737
5.66667	0.253333	0.0251661	21.125	0.665	0.133333	0.057735	0	0	2.2613	0.424131
5.83333	0.266667	0.0305505	21.11	0.66	0.166667	0.057735	0	0	2.34709	0.427509
6	0.28	0.03	21.23	0.78	0.166667	0.057735	0	0	2.36115	0.441573
6.16667	0.29	0.0360555	21.26	0.84	0.166667	0.057735	0	0	2.43235	0.45467
6.33333	0.31	0.04	21.305	0.875	0.166667	0.057735	0	0	2.48802	0.466806
6.5	0.32	0.04	21.325	0.915	0.166667	0.057735	0	0	2.5347	0.445826
6.66667	0.336667	0.0450925	21.305	0.915	0.166667	0.057735	0	0	2.58235	0.43554
6.83333	0.353333	0.0450925	21.295	0.915	0.2	1.57144e-15	0	0	2.64386	0.444002
7	0.36	0.05	21.3	0.93	0.2	1.57144e-15	0	0	2.66857	0.45425
7.16667	0.38	0.05	21.3	0.95	0.233333	0.057735	0	0	2.76768	0.47149
7.33333	0.4	0.05	21.29	0.95	0.233333	0.057735	0	0	2.78872	0.415573
7.5	0.42	0.06	21.275	0.955	0.266667	0.057735	0	0	2.85287	0.393274
7.66667	0.44	0.06	21.105	0.785	0.266667	0.057735	0	0	2.86232	0.393124
7.83333	0.46	0.0655744	21.08	0.79	0.266667	0.057735	0	0	2.96984	0.380804
8	0.486667	0.0750555	21.075	0.795	0.3	0.1	0	0	3.04892	0.440733
8.16667	0.506667	0.070946	21.1	0.82	0.3	0.1	0	0	3.14455	0.483741
8.33333	0.53	0.0754983	21.115	0.855	0.3	0.1	0	0	3.26361	0.516781
8.5	0.553333	0.0802081	21.13	0.89	0.333333	0.057735	0	0	3.30458	0.452794
8.66667	0.576667	0.080829	21.125	0.935	0.366667	0.11547	0	0	3.40617	0.463893
8.83333	0.61	0.08544	21.13	0.95	0.4	0.1	0	0	3.44685	0.476026
9	0.633333	0.090185	21.15	0.97	0.4	0.1	0	0	3.60935	0.453332
9.16667	0.663333	0.100167	21.15	0.98	0.433333	0.152753	0	0	3.64611	0.414287
9.33333	0.7	0.0953939	21.19	1	0.433333	0.152753	0	0	3.79426	0.448932
9.5	0.726667	0.100664	21.185	1.025	0.466667	0.11547	0	0	3.85426	0.466427
9.66667	0.763333	0.110151	21.185	1.055	0.533333	0.152753	0	0	4.03623	0.450457
9.83333	0.8	0.115326	21.2	1.08	0.533333	0.152753	0	0	4.07471	0.493642
10	0.833333	0.125831	21.205	1.105	0.566667	0.208167	0	0	4.16336	0.370981
10.1667	0.88	0.135277	21.195	1.115	0.6	0.173205	0	0	4.28606	0.465567
10.3333	0.92	0.141067	21.185	1.105	0.633333	0.23094	0	0	4.3743	0.413454
10.5	0.963333	0.145717	21.16	1.12	0.666667	0.208167	0	0	4.57345	0.426024
10.6667	1.01	0.150997	21.14	1.1	0.7	0.264575	0	0	4.63173	0.488964
10.8333	1.05	0.160935	21.065	1.055	0.733333	0.23094	0	0	4.81114	0.4685
11	1.09667	0.162583	21.055	1.085	0.8	0.264575	0	0	4.97246	0.472304
11.1667	1.15333	0.168028	20.965	1.005	0.8	0.264575	0	0	5.06743	0.359509
11.3333	1.2	0.176918	20.955	1.025	0.866667	0.288675	0	0	5.27906	0.345824
11.5	1.24667	0.1823	20.965	1.055	0.933333	0.321455	0	0	5.48042	0.286304
11.6667	1.29333	0.187705	20.925	1.035	0.933333	0.321455	0	0	5.64312	0.284901
11.8333	1.35333	0.197569	20.91	1.04	1	0.34641	0	0	5.81556	0.339142
12	1.40333	0.207445	20.895	1.045	1.06667	0.378594	0	0	6.11098	0.308659
12.1667	1.45667	0.215948	20.865	1.035	1.1	0.43589	0	0	6.24121	0.272223
12.3333	1.5	0.216564	20.845	1.045	1.13333	0.404145	0	0	6.36877	0.242626
12.5	1.54667	0.215948	20.86	1.08	1.2	0.43589	0	0	6.55248	0.260731
12.6667	1.60667	0.215948	20.84	1.08	1.26667	0.46188	0	0	6.74662	0.267546
12.8333	1.66	0.216564	20.81	1.07	1.33333	0.493288	0	0	7.0393	0.112653
13	1.72333	0.215484	20.825	1.085	1.4	0.519615	0	0	7.23531	0.158917
13.1667	1.77	0.226495	20.795	1.085	1.46667	0.550757	0	0	7.3436	0.232035
13.3333	1.82667	0.225906	20.81	1.13	1.5	0.608276	0	0	7.77577	0.0399
13.5	1.87667	0.23029	20.81	1.16	1.53333	0.57735	0	0	8.1602	0.104468
13.6667	1.92333	0.215484	20.825	1.175	1.6	0.608276	0	0	8.38448	0.135313
13.8333	1.99667	0.172434	20.695	1.085	1.6	0.608276	0	0	8.90628	0.238653
14	2.03667	0.200083	20.675	1.095	1.63333	0.585947	0	0	9.15096	0.035044
14.1667	1.99333	0.119304	20.645	1.055	1.63333	0.585947	0	0	8.97777	0.584433
14.3333	1.99	0.0953939	20.69	1.1	1.63333	0.585947	0.25	0.25	9.20837	0.599865
14.5	1.94333	0.0929157	20.77	1.17	1.63333	0.585947	0.3	0.3	9.50374	0.624529
14.6667	1.93333	0.0763763	20.835	1.255	1.63333	0.585947	0.35	0.35	9.79779	0.595538
14.8333	1.93333	0.070946	20.855	1.305	1.63333	0.585947	0.35	0.35	10.0139	0.595142
15	1.85333	0.0665833	20.86	1.31	1.63333	0.585947	0.4	0.4	10.263	0.619893
15.1667	1.75667	0.0665833	20.855	1.305	1.63333	0.585947	0.5	0.3	10.4762	0.722434
15.3333	1.77	0.134536	20.845	1.295	1.63333	0.585947	0.6	0.2	10.5841	0.697825
15.5	1.74667	0.151767	20.765	1.215	1.63333	0.585947	0.65	0.15	10.8243	0.819627
15.6667	1.75667	0.168028	20.755	1.225	1.63333	0.585947	0.7	0.1	10.9291	0.754277
15.8333	1.76	0.173494	20.75	1.22	1.63333	0.585947	0.7	0.1	11.0845	0.731012
16	1.76333	0.152753	20.74	1.21	1.63333	0.585947	0.75	0.05	11.3536	0.961866
16.1667	1.69333	0.064291	20.75	1.24	1.63333	0.585947	0.8	0	11.4669	0.864441
16.3333	1.68333	0.0585947	20.755	1.255	1.63333	0.585947	0.8	0	11.5904	0.798278
16.5	1.68667	0.0723418	20.73	1.26	1.63333	0.585947	0.8	0	11.716	0.762391
16.6667	1.69333	0.0757188	20.745	1.275	1.63333	0.585947	0.8	0	11.9789	0.92346
16.8333	1.69667	0.0814453	20.75	1.27	1.63333	0.585947	0.8	0	12.2661	0.919982
17	1.70667	0.0832666	20.73	1.3	1.63333	0.585947	0.8	0	12.3188	0.88304
17.1667	1.71333	0.0873689	20.73	1.3	1.63333	0.585947	0.85	0.05	12.5196	0.899379
17.3333	1.72	0.08544	20.715	1.315	1.63333	0.585947	0.85	0.05	12.6782	0.866502
17.5	1.73333	0.080829	20.715	1.335	1.63333	0.585947	0.85	0.05	12.8533	0.974207
17.6667	1.74333	0.0971253	20.75	1.38	1.63333	0.585947	0.85	0.05	12.9094	0.819523
17.8333	1.76	0.0953939	20.76	1.41	1.63333	0.585947	0.85	0.05	13.0521	0.818343
18	1.75	0.101489	20.775	1.445	1.63333	0.585947	0.85	0.05	13.3052	0.941094
18.1667	1.76	0.1	20.755	1.455	1.63333	0.585947	0.85	0.05	13.4536	0.915149
18.3333	1.77	0.101489	20.645	1.355	1.63333	0.585947	0.85	0.05	13.6072	0.870235
18.5	1.77333	0.100664	20.595	1.335	1.63333	0.585947	0.85	0.05	13.666	0.727271
18.6667	1.77667	0.105987	20.53	1.28	1.63333	0.585947	0.85	0.05	13.9849	0.925584
18.8333	1.78	0.105357	20.465	1.255	1.63333	0.585947	0.85	0.05	14.1125	0.763631
19	1.78	0.105357	20.48	1.29	1.63333	0.585947	0.85	0.05	14.2058	0.775678
19.1667	1.78333	0.106927	20.465	1.275	1.63333	0.585947	0.85	0.05	14.3676	0.824106
19.3333	1.78667	0.115902	20.48	1.31	1.63333	0.585947	0.85	0.05	14.5315	0.826611
19.5	1.78333	0.110604	20.475	1.325	1.63333	0.585947	0.85	0.05	14.721	0.835082
19.6667	1.78	0.121244	20.475	1.355	1.63333	0.585947	0.85	0.05	14.9992	0.939654
19.8333	1.78	0.13	20.44	1.33	1.63333	0.585947	0.9	0.1	15.1475	0.830488
20	1.76	0.135277	20.445	1.355	1.63333	0.585947	0.9	0.1	15.3962	0.698497
20.1667	1.76	0.13	20.455	1.395	1.63333	0.585947	0.9	0.1	15.5898	0.71746
20.3333	1.75667	0.130128	20.48	1.42	1.63333	0.585947	0.9	0.1	15.749	0.586906
20.5	1.76667	0.125033	20.46	1.41	1.63333	0.585947	0.9	0.1	16.0099	0.621527
20.6667	1.75667	0.135769	20.48	1.42	1.63333	0.585947	0.9	0.1	16.1426	0.571543
20.8333	1.75333	0.130512	20.48	1.45	1.63333	0.585947	0.95	0.05	16.3926	0.52204
21	1.74	0.135277	20.465	1.445	1.63333	0.585947	0.95	0.05	16.6011	0.525458
21.1667	1.73333	0.140475	20.475	1.465	1.63333	0.585947	0.95	0.05	16.8094	0.480202
21.3333	1.72	0.135277	20.435	1.455	1.63333	0.585947	0.95	0.05	16.793	0.481018
21.5	1.71333	0.130512	20.225	1.515	1.63333	0.585947	0.95	0.05	17.0127	0.474187
21.6667	1.70333	0.140475	20.22	1.5	1.63333	0.585947	0.95	0.05	17.1009	0.368796
21.8333	1.7	0.141067	20.245	1.545	1.63333	0.585947	0.95	0.05	17.3966	0.421973
22	1.7	0.141067	20.315	1.595	1.63333	0.585947	0.95	0.05	17.5589	0.355889
22.1667	1.69	0.141067	20.24	1.62	1.63333	0.585947	0.95	0.05	17.7238	0.305277
22.3333	1.67667	0.145717	20.285	1.635	1.63333	0.585947	0.95	0.05	17.9048	0.308351
22.5	1.66667	0.151767	20.305	1.635	1.63333	0.585947	0.95	0.05	18.0286	0.182614
22.6667	1.65333	0.150444	20.32	1.64	1.63333	0.585947	0.95	0.05	18.1753	0.239629
22.8333	1.65	0.157162	20.325	1.645	1.63333	0.585947	0.95	0.05	18.4663	0.266041
23	1.64	0.147309	20.33	1.63	1.63333	0.585947	0.95	0.05	18.601	0.351316
23.1667	1.64	0.150997	20.325	1.625	1.63333	0.585947	0.95	0.05	18.7089	0.406734
23.3333	1.62667	0.145717	20.34	1.62	1.63333	0.585947	0.95	0.05	19.1057	0.474909
23.5	1.61667	0.151767	20.35	1.63	1.63333	0.585947	0.95	0.05	19.2489	0.460064
23.6667	1.6	0.167033	20.365	1.645	1.63333	0.585947	0.95	0.05	19.4388	0.504397
23.8333	1.59667	0.161658	20.35	1.63	1.63333	0.585947	0.95	0.05	19.544	0.484206
24	1.58333	0.166233	20.355	1.635	1.63333	0.585947	0.95	0.05	19.7095	0.473121
24.1667	1.57333	0.156312	20.355	1.645	1.63333	0.585947	0.95	0.05	20.0272	0.481833
24.3333	1.56333	0.166233	20.355	1.635	1.63333	0.585947	0.95	0.05	20.1308	0.652051
24.5	1.56	0.17088	20.345	1.645	1.63333	0.585947	0.95	0.05	20.3177	0.600225
24.6667	1.54667	0.175594	20.35	1.66	1.63333	0.585947	0.95	0.05	20.5138	0.701746
24.8333	1.53333	0.170392	20.37	1.69	1.63333	0.585947	0.95	0.05	20.6855	0.645281
25	1.53	0.17088	20.385	1.715	1.63333	0.585947	0.95	0.05	20.9338	0.606656
25.1667	1.51667	0.175594	20.41	1.75	1.63333	0.585947	0.95	0.05	21.0031	0.733499
25.3333	1.50333	0.176163	20.41	1.76	1.63333	0.585947	0.95	0.05	21.1894	0.745741
25.5	1.5	0.17088	20.43	1.81	1.63333	0.585947	0.95	0.05	21.3243	0.691656
25.6667	1.49	0.165227	20.37	1.74	1.63333	0.585947	0.95	0.05	21.4771	0.749521
25.8333	1.7	0.541479	20.31	1.67	1.63333	0.585947	0.95	0.05	21.7823	1.02536
26	1.46333	0.165025	20.315	1.615	1.63333	0.585947	0.95	0.05	21.8768	0.952069
26.1667	1.44333	0.160416	20.285	1.555	1.63333	0.585947	0.95	0.05	21.9783	1.1882
26.3333	1.43333	0.150444	20.325	1.565	1.63333	0.585947	0.95	0.05	22.1994	1.1247
26.5	1.42	0.145258	20.385	1.605	1.63333	0.585947	0.95	0.05	22.4038	1.15211
26.6667	1.40333	0.150444	20.375	1.595	1.63333	0.585947	0.95	0.05	22.6135	1.334
26.8333	1.38667	0.140119	20.355	1.545	1.63333	0.585947	0.95	0.05	22.8062	1.47355
27	1.37	0.13	20.41	1.6	1.63333	0.585947	0.95	0.05	23.0213	1.41321
27.1667	1.34667	0.130128	20.45	1.62	1.63333	0.585947	0.95	0.05	23.0008	1.4699
27.3333	1.33333	0.130512	20.46	1.64	1.63333	0.585947	0.95	0.05	23.2138	1.45269
27.5	1.3	0.105357	20.45	1.62	1.63333	0.585947	0.95	0.05	23.3529	1.54287
27.6667	1.27667	0.0960902	20.455	1.625	1.63333	0.585947	0.95	0.05	23.4358	1.6057
27.8333	1.23	0.0818535	20.425	1.595	1.63333	0.585947	0.95	0.05	23.6473	1.60275
28	1.2	0.06245	20.445	1.605	1.63333	0.585947	0.95	0.05	23.7733	1.61799
28.1667	1.16333	0.0404145	20.45	1.62	1.63333	0.585947	0.95	0.05	23.8206	1.69981
28.3333	1.12667	0.0305505	20.46	1.63	1.63333	0.585947	0.95	0.05	23.9128	1.68191
28.5	1.08667	0.023094	20.465	1.645	1.63333	0.585947	0.95	0.05	24.0121	1.62887
28.6667	1.06333	0.0378594	20.465	1.635	1.63333	0.585947	0.95	0.05	24.0732	1.60705
28.8333	1.03	0.043589	20.445	1.635	1.63333	0.585947	0.95	0.05	24.091	1.62954
29	1.00333	0.0472582	20.465	1.635	1.63333	0.585947	0.95	0.05	24.2408	1.60095
29.1667	0.98	0.043589	20.455	1.645	1.63333	0.585947	0.95	0.05	24.1937	1.56799
29.3333	0.96	0.043589	20.455	1.655	1.63333	0.585947	0.95	0.05	24.2734	1.59568
29.5	0.936667	0.0416333	20.465	1.635	1.63333	0.585947	0.95	0.05	24.3064	1.5729
29.6667	0.923333	0.0450925	20.505	1.705	1.63333	0.585947	0.95	0.05	24.3319	1.63249
29.8333	0.9	0.0458258	20.385	1.595	1.63333	0.585947	1	0	24.4714	1.53314
30	0.883333	0.0493288	20.355	1.555	1.63333	0.585947	1	0	24.4819	1.50811
30.1667	0.866667	0.0550757	20.36	1.57	1.63333	0.585947	1	0	24.5216	1.55543
30.3333	0.856667	0.0665833	20.385	1.595	1.63333	0.585947	1	0	24.5775	1.57455
30.5	0.84	0.0655744	20.415	1.645	1.63333	0.585947	1	0	24.6643	1.5686
30.6667	0.836667	0.0702377	20.41	1.64	1.63333	0.585947	1	0	24.707	1.57911
30.8333	0.83	0.07	20.435	1.645	1.63333	0.585947	1	0	24.8069	1.43902
31	0.823333	0.085049	20.42	1.68	1.63333	0.585947	1	0	24.8675	1.58957
31.1667	0.81	0.08	20.41	1.68	1.63333	0.585947	1	0	24.9986	1.66757
31.3333	0.803333	0.0802081	20.415	1.685	1.63333	0.585947	1	0	25.0144	1.56518
31.5	0.806667	0.0907377	20.425	1.715	1.63333	0.585947	1	0	25.1002	1.57811
31.6667	0.793333	0.105987	20.42	1.7	1.63333	0.585947	1	0	25.0785	1.70387
31.8333	0.796667	0.106927	20.405	1.705	1.63333	0.585947	1	0	25.176	1.59098
32	0.793333	0.112398	20.39	1.7	1.63333	0.585947	1	0	25.2156	1.76288
32.1667	0.79	0.117898	20.375	1.685	1.63333	0.585947	1	0	25.2999	1.77417
32.3333	0.786667	0.126623	20.37	1.69	1.63333	0.585947	1	0	25.4235	1.6889
32.5	0.78	0.127671	20.365	1.715	1.63333	0.585947	1.05	0.05	25.438	1.76472
32.6667	0.766667	0.133167	20.355	1.715	1.63333	0.585947	1.05	0.05	25.5139	1.73343
32.8333	0.763333	0.138684	20.34	1.72	1.63333	0.585947	1.05	0.05	25.5321	1.7568
33	0.763333	0.138684	20.355	1.725	1.63333	0.585947	1.05	0.05	25.582	1.7664
33.1667	0.76	0.144222	20.37	1.75	1.63333	0.585947	1.05	0.05	25.6688	1.6759
33.3333	0.75	0.134536	20.385	1.795	1.63333	0.585947	1.05	0.05	25.6992	1.71648
33.5	0.753333	0.145717	20.39	1.8	1.63333	0.585947	1.05	0.05	25.7476	1.74917
33.6667	0.743333	0.136137	20.41	1.81	1.63333	0.585947	1.05	0.05	25.8562	1.71646
33.8333	0.746667	0.140119	20.41	1.85	1.63333	0.585947	1.05	0.05	25.9557	1.79199
34	0.75	0.141774	20.43	1.86	1.63333	0.585947	1.1	0	26.0149	1.80235
34.1667	0.75	0.134536	20.445	1.915	1.63333	0.585947	1.1	0	26.1141	1.77282
34.3333	0.74	0.141774	20.495	1.945	1.63333	0.585947	1.1	0	26.188	1.91504
34.5	0.75	0.134536	20.46	1.94	1.63333	0.585947	1.1	0	26.2242	1.90071
34.6667	0.746667	0.140119	20.465	1.935	1.63333	0.585947	1.1	0	26.2733	1.96291
34.8333	0.743333	0.136137	20.465	1.945	1.63333	0.585947	1.1	0	26.3501	2.04918
35	0.743333	0.138684	20.495	1.995	1.63333	0.585947	1.1	0	26.4303	2.02784
35.1667	0.75	0.134536	20.52	2.03	1.63333	0.585947	1.1	0	26.4654	2.1021
35.3333	0.756667	0.140119	20.445	1.965	1.63333	0.585947	1.1	0	26.4679	2.19319
35.5	0.743333	0.136137	20.365	1.875	1.63333	0.585947	1.1	0	26.5825	2.10594
35.6667	0.743333	0.136137	20.31	1.83	1.63333	0.585947	1.1	0	26.6141	2.15157
35.8333	0.746667	0.130512	20.285	1.825	1.63333	0.585947	1.1	0	26.6552	2.25376
36	0.743333	0.12897	20.235	1.815	1.63333	0.585947	1.1	0	26.7252	2.27107
36.1667	0.74	0.127671	20.22	1.86	1.63333	0.585947	1.1	0	26.8408	2.23842
36.3333	0.733333	0.12897	20.16	1.82	1.63333	0.585947	1.1	0	26.8839	2.26865
36.5	0.716667	0.133167	20.185	1.885	1.63333	0.585947	1.15	0.05	26.9459	2.2552
36.6667	0.703333	0.12897	20.19	1.92	1.63333	0.585947	1.15	0.05	26.9748	2.29428
36.8333	0.693333	0.12897	20.17	1.92	1.63333	0.585947	1.15	0.05	26.9978	2.34428
37	0.693333	0.136137	20.16	1.93	1.63333	0.585947	1.15	0.05	27.0122	2.3095
37.1667	0.693333	0.12897	20.15	1.96	1.63333	0.585947	1.15	0.05	27.1024	2.33446
37.3333	0.69	0.1249	20.115	1.945	1.63333	0.585947	1.15	0.05	27.0907	2.35829
37.5	0.696667	0.133167	20.05	1.9	1.63333	0.585947	1.15	0.05	27.1178	2.35626
37.6667	0.693333	0.122202	20.045	1.915	1.63333	0.585947	1.15	0.05	27.1508	2.38685
37.8333	0.69	0.117898	20.025	1.935	1.63333	0.585947	1.15	0.05	27.262	2.25162
38	0.69	0.117898	20.03	1.98	1.63333	0.585947	1.15	0.05	27.3341	2.30207
38.1667	0.69	0.115326	20.05	2	1.63333	0.585947	1.15	0.05	27.3748	2.35531
38.3333	0.69	0.111355	19.975	1.935	1.63333	0.585947	1.15	0.05	27.3825	2.42405
38.5	0.686667	0.110604	19.93	1.89	1.63333	0.585947	1.15	0.05	27.367	2.4591
38.6667	0.683333	0.105987	19.925	1.905	1.63333	0.585947	1.15	0.05	27.3478	2.49835
38.8333	0.67	0.1	19.93	1.9	1.63333	0.585947	1.15	0.05	27.354	2.52452
39	0.65	0.101489	19.91	1.9	1.63333	0.585947	1.15	0.05	27.3734	2.52698
39.1667	0.633333	0.0971253	19.91	1.91	1.63333	0.585947	1.2	0	27.3454	2.55479
39.3333	0.62	0.0818535	19.86	1.87	1.63333	0.585947	1.2	0	27.3855	2.54181
39.5	0.606667	0.0665833	19.87	1.87	1.63333	0.585947	1.2	0	27.3902	2.54008
39.6667	0.593333	0.0493288	19.87	1.87	1.63333	0.585947	1.2	0	27.3452	2.57429
39.8333	0.576667	0.0568624	19.88	1.88	1.63333	0.585947	1.2	0	27.3823	2.55242
40	0.57	0.043589	19.865	1.875	1.63333	0.585947	1.2	0	27.3256	2.58767
40.1667	0.553333	0.0493288	19.875	1.895	1.63333	0.585947	1.2	0	27.3486	2.58189
40.3333	0.546667	0.0378594	19.88	1.9	1.63333	0.585947	1.2	0	27.4314	2.54014
40.5	0.536667	0.0378594	19.905	1.925	1.63333	0.585947	1.2	0	27.3301	2.59036
40.6667	0.526667	0.0378594	19.935	1.955	1.63333	0.585947	1.2	0	27.4011	2.53914
40.8333	0.526667	0.0288675	19.945	1.965	1.63333	0.585947	1.2	0	27.3408	2.52425
41	0.516667	0.0305505	19.96	1.97	1.63333	0.585947	1.2	0	27.3024	2.4884
41.1667	0.513333	0.0251661	19.88	1.91	1.63333	0.585947	1.2	0	27.2967	2.47387
41.3333	0.5	0.02	19.88	1.9	1.63333	0.585947	1.2	0	27.2471	2.43531
41.5	0.473333	0.023094	19.875	1.895	1.63333	0.585947	1.2	0	27.2603	2.43005
41.6667	0.443333	0.0351188	19.875	1.885	1.63333	0.585947	1.2	0	27.2689	2.42234
41.8333	0.426667	0.0351188	19.86	1.88	1.63333	0.585947	1.2	0	27.2508	2.44277
42	0.416667	0.0450925	19.86	1.88	1.63333	0.585947	1.2	0	27.1652	2.39798
42.1667	0.406667	0.051316	19.855	1.875	1.63333	0.585947	1.2	0	27.261	2.4632
42.3333	0.393333	0.0568624	19.845	1.865	1.63333	0.585947	1.2	0	27.2666	2.52156
42.5	0.38	0.06245	19.855	1.885	1.63333	0.585947	1.2	0	27.2874	2.51171
42.6667	0.37	0.06245	19.86	1.9	1.63333	0.585947	1.2	0	27.2658	2.54767
42.8333	0.356667	0.061101	19.85	1.88	1.63333	0.585947	1.2	0	27.283	2.53528
43	0.35	0.06245	19.83	1.87	1.63333	0.585947	1.2	0	27.2761	2.52652
43.1667	0.34	0.072111	19.84	1.88	1.63333	0.585947	1.2	0	27.2809	2.58022
43.3333	0.32	0.0556776	19.845	1.895	1.63333	0.585947	1.2	0	27.2761	2.60291
43.5	0.316667	0.0550757	19.865	1.905	1.63333	0.585947	1.2	0	27.1823	2.5145
43.6667	0.306667	0.0550757	19.88	1.92	1.63333	0.585947	1.2	0	27.0949	2.64171
43.8333	0.3	0.05	19.89	1.92	1.63333	0.585947	1.2	0	27.1256	2.60888
44	0.293333	0.0450925	19.88	1.91	1.63333	0.585947	1.2	0	27.1315	2.60534
44.1667	0.286667	0.0404145	19.88	1.91	1.63333	0.585947	1.2	0	27.1971	2.64006
44.3333	0.276667	0.0378594	19.865	1.905	1.63333	0.585947	1.2	0	27.1475	2.59333
44.5	0.266667	0.0288675	19.855	1.885	1.63333	0.585947	1.2	0	27.0954	2.52639
44.6667	0.263333	0.023094	19.86	1.87	1.63333	0.585947	1.25	0.05	27.0899	2.5451
44.8333	0.26	0.0264575	19.86	1.87	1.63333	0.585947	1.25	0.05	27.1059	2.55263
45	0.253333	0.0251661	19.865	1.885	1.63333	0.585947	1.25	0.05	27.0994	2.56865
45.1667	0.25	0.0264575	19.875	1.885	1.63333	0.585947	1.25	0.05	27.0387	2.63776
45.3333	0.243333	0.0288675	19.855	1.865	1.63333	0.585947	1.25	0.05	27.0723	2.65422
45.5	0.24	0.0360555	19.855	1.875	1.63333	0.585947	1.25	0.05	27.0465	2.65578
45.6667	0.24	0.0360555	19.86	1.88	1.63333	0.585947	1.25	0.05	27.0531	2.63673
45.8333	0.24	0.04	19.865	1.875	1.63333	0.585947	1.25	0.05	27.0843	2.60414
46	0.236667	0.0450925	19.87	1.89	1.63333	0.585947	1.25	0.05	27.0349	2.65054
46.1667	0.236667	0.0450925	19.88	1.89	1.63333	0.585947	1.25	0.05	27.0108	2.69231
46.3333	0.23	0.05	19.875	1.885	1.63333	0.585947	1.25	0.05	27.042	2.72653
46.5	0.23	0.0556776	19.875	1.885	1.63333	0.585947	1.25	0.05	27.0414	2.77149
46.6667	0.223333	0.061101	19.875	1.895	1.63333	0.585947	1.25	0.05	27.0552	2.79404
46.8333	0.223333	0.061101	19.87	1.88	1.63333	0.585947	1.25	0.05	27.0056	2.83436
47	0.223333	0.061101	19.87	1.88	1.63333	0.585947	1.25	0.05	27.027	2.76331
47.1667	0.22	0.06245	19.875	1.885	1.63333	0.585947	1.25	0.05	27.148	2.56476
47.3333	0.223333	0.0680686	19.86	1.88	1.63333	0.585947	1.25	0.05	27.1554	2.56536
47.5	0.22	0.072111	19.84	1.88	1.63333	0.585947	1.25	0.05	27.1409	2.59506
47.6667	0.216667	0.0737111	19.855	1.895	1.63333	0.585947	1.25	0.05	27.0954	2.62606
47.8333	0.22	0.0793725	19.845	1.875	1.63333	0.585947	1.25	0.05	27.0984	2.68065
48	0.216667	0.0737111	19.835	1.875	1.63333	0.585947	1.25	0.05	27.0885	2.63991
48.1667	0.216667	0.0737111	19.835	1.885	1.63333	0.585947	1.25	0.05	27.0683	2.66271
48.3333	0.216667	0.0737111	19.84	1.88	1.63333	0.585947	1.25	0.05	27.1218	2.64226
48.5	0.213333	0.0757188	19.82	1.88	1.63333	0.585947	1.25	0.05	27.0948	2.61001
48.6667	0.216667	0.0737111	19.81	1.87	1.63333	0.585947	1.25	0.05	27.1043	2.67648
48.8333	0.206667	0.0737111	19.785	1.855	1.63333	0.585947	1.25	0.05	27.0287	2.73753
49	0.21	0.07	19.75	1.83	1.63333	0.585947	1.25	0.05	27.1093	2.70255
49.1667	0.21	0.07	19.69	1.76	1.63333	0.585947	1.25	0.05	27.1911	2.69583
49.3333	0.203333	0.0680686	19.635	1.705	1.63333	0.585947	1.3	0.1	27.1584	2.68611
49.5	0.203333	0.0680686	19.6	1.67	1.63333	0.585947	1.3	0.1	27.1523	2.68553
49.6667	0.2	0.07	19.57	1.65	1.63333	0.585947	1.3	0.1	27.1621	2.65598
49.8333	0.2	0.07	19.56	1.65	1.63333	0.585947	1.3	0.1	27.1829	2.69373
50	0.196667	0.064291	19.57	1.65	1.63333	0.585947	1.3	0.1	27.2048	2.71095
50.1667	0.19	0.07	19.56	1.64	1.63333	0.585947	1.3	0.1	27.2228	2.67818
50.3333	0.19	0.07	19.56	1.65	1.63333	0.585947	1.3	0.1	27.2345	2.66167
50.5	0.19	0.0793725	19.555	1.625	1.63333	0.585947	1.3	0.1	27.214	2.65868
50.6667	0.183333	0.0757188	19.555	1.625	1.63333	0.585947	1.3	0.1	27.2078	2.68673
50.8333	0.183333	0.0757188	19.555	1.625	1.63333	0.585947	1.3	0.1	27.207	2.67641
51	0.18	0.0793725	19.545	1.625	1.63333	0.585947	1.3	0.1	27.2372	2.68382
51.1667	0.176667	0.0737111	19.54	1.62	1.63333	0.585947	1.3	0.1	27.2372	2.74205
51.3333	0.176667	0.0737111	19.53	1.61	1.63333	0.585947	1.3	0.1	27.2468	2.74844
51.5	0.173333	0.0757188	19.525	1.605	1.63333	0.585947	1.3	0.1	27.263	2.81186
51.6667	0.173333	0.0757188	19.495	1.575	1.63333	0.585947	1.3	0.1	27.3069	2.77837
51.8333	0.17	0.07	19.485	1.575	1.63333	0.585947	1.3	0.1	27.3032	2.72193
52	0.173333	0.0680686	19.49	1.57	1.63333	0.585947	1.3	0.1	27.3076	2.80424
52.1667	0.17	0.06245	19.485	1.575	1.63333	0.585947	1.3	0.1	27.3325	2.75862
52.3333	0.163333	0.0680686	19.475	1.555	1.63333	0.585947	1.3	0.1	27.3453	2.81175
52.5	0.166667	0.064291	19.465	1.555	1.63333	0.585947	1.3	0.1	27.3307	2.75495
52.6667	0.16	0.06245	19.455	1.535	1.63333	0.585947	1.3	0.1	27.335	2.76845
52.8333	0.16	0.06245	19.445	1.535	1.63333	0.585947	1.3	0.1	27.3724	2.78456
53	0.156667	0.0568624	19.445	1.535	1.63333	0.585947	1.3	0.1	27.3743	2.75435
53.1667	0.16	0.052915	19.435	1.545	1.63333	0.585947	1.3	0.1	27.4162	2.75451
53.3333	0.153333	0.051316	19.445	1.525	1.63333	0.585947	1.3	0.1	27.4338	2.77532
53.5	0.153333	0.051316	19.425	1.515	1.63333	0.585947	1.3	0.1	27.4193	2.70708
53.6667	0.15	0.0458258	19.425	1.535	1.63333	0.585947	1.3	0.1	27.4756	2.77366
53.8333	0.15	0.0458258	19.42	1.53	1.63333	0.585947	1.3	0.1	27.4158	2.75169
54	0.146667	0.0404145	19.405	1.525	1.63333	0.585947	1.3	0.1	27.4169	2.75021
54.1667	0.143333	0.0416333	19.41	1.52	1.63333	0.585947	1.3	0.1	27.4817	2.74895
54.3333	0.14	0.0360555	19.395	1.495	1.63333	0.585947	1.3	0.1	27.4496	2.64977
54.5	0.14	0.0360555	19.38	1.49	1.63333	0.585947	1.3	0.1	27.4304	2.65295
54.6667	0.136667	0.0305505	19.375	1.475	1.63333	0.585947	1.3	0.1	27.4441	2.72026
54.8333	0.14	0.03	19.375	1.485	1.63333	0.585947	1.3	0.1	27.4372	2.78737
55	0.133333	0.0251661	19.365	1.475	1.63333	0.585947	1.3	0.1	27.4594	2.76037
55.1667	0.133333	0.0251661	19.375	1.485	1.63333	0.585947	1.3	0.1	27.4371	2.70641
55.3333	0.133333	0.0251661	19.36	1.48	1.63333	0.585947	1.3	0.1	27.4553	2.75014
55.5	0.13	0.02	19.36	1.49	1.63333	0.585947	1.3	0.1	27.4643	2.71074
55.6667	0.13	0.02	19.36	1.48	1.63333	0.585947	1.3	0.1	27.4908	2.73006
55.8333	0.126667	0.0251661	19.35	1.47	1.63333	0.585947	1.3	0.1	27.4889	2.76087
56	0.126667	0.0152753	19.335	1.465	1.63333	0.585947	1.3	0.1	27.5203	2.71896
56.1667	0.123333	0.0208167	19.335	1.465	1.63333	0.585947	1.3	0.1	27.5049	2.70212
56.3333	0.123333	0.0208167	19.33	1.46	1.63333	0.585947	1.3	0.1	27.5177	2.75387
56.5	0.123333	0.0208167	19.335	1.465	1.63333	0.585947	1.3	0.1	27.6079	2.68549
56.6667	0.12	0.0173205	19.325	1.455	1.63333	0.585947	1.3	0.1	27.5897	2.69463
56.8333	0.12	0.0173205	19.315	1.465	1.63333	0.585947	1.3	0.1	27.5148	2.69948
57	0.123333	0.011547	19.305	1.455	1.63333	0.585947	1.3	0.1	27.5719	2.64517
57.1667	0.12	0.0173205	19.275	1.435	1.63333	0.585947	1.3	0.1	27.5577	2.67452
57.3333	0.116667	0.0152753	19.275	1.445	1.63333	0.585947	1.3	0.1	27.546	2.66509
57.5	0.116667	0.0152753	19.285	1.455	1.63333	0.585947	1.3	0.1	27.5658	2.69927
57.6667	0.116667	0.0152753	19.28	1.45	1.63333	0.585947	1.3	0.1	27.5712	2.73461
57.8333	0.116667	0.0152753	19.275	1.445	1.63333	0.585947	1.3	0.1	27.601	2.72074
58	0.113333	0.011547	19.27	1.44	1.63333	0.585947	1.3	0.1	27.5735	2.69417
58.1667	0.113333	0.011547	19.275	1.445	1.63333	0.585947	1.3	0.1	27.6331	2.69186
58.3333	0.113333	0.011547	19.26	1.44	1.63333	0.585947	1.3	0.1	27.627	2.69149
58.5	0.113333	0.0152753	19.255	1.445	1.63333	0.585947	1.3	0.1	27.6356	2.70386
58.6667	0.113333	0.011547	19.255	1.445	1.63333	0.585947	1.3	0.1	27.6622	2.6926
58.8333	0.113333	0.011547	19.23	1.44	1.63333	0.585947	1.3	0.1	27.62	2.71709
59	0.113333	0.011547	19.24	1.44	1.63333	0.585947	1.3	0.1	27.5941	2.69477
59.1667	0.11	0.0173205	19.25	1.44	1.63333	0.585947	1.3	0.1	27.6257	2.73876
59.3333	0.11	0.01	19.215	1.445	1.63333	0.585947	1.3	0.1	27.617	2.71018
59.5	0.11	0.01	19.21	1.44	1.63333	0.585947	1.3	0.1	27.6858	2.71911
59.6667	0.11	0.01	19.215	1.435	1.63333	0.585947	1.3	0.1	27.6386	2.71321
59.8333	0.11	0.01	19.21	1.42	1.63333	0.585947	1.3	0.1	27.7058	2.74396
60	0.11	0.01	19.21	1.44	1.63333	0.585947	1.3	0.1	27.6889	2.71542
60.1667	0.11	0.01	19.2	1.44	1.63333	0.585947	1.3	0.1	27.7451	2.69702
60.3333	0.113333	0.011547	19.2	1.43	1.63333	0.585947	1.3	0.1	27.689	2.64342
60.5	0.113333	0.011547	19.19	1.43	1.63333	0.585947	1.3	0.1	27.7266	2.67511
60.6667	0.116667	0.0152753	19.185	1.425	1.63333	0.585947	1.3	0.1	27.7091	2.68267
60.8333	0.116667	0.0152753	19.185	1.445	1.63333	0.585947	1.3	0.1	27.7208	2.65517
61	0.123333	0.0152753	19.19	1.45	1.63333	0.585947	1.3	0.1	27.7437	2.64414
61.1667	0.123333	0.0208167	19.2	1.44	1.63333	0.585947	1.3	0.1	27.7357	2.68162
61.3333	0.123333	0.011547	19.195	1.435	1.63333	0.585947	1.3	0.1	27.7682	2.66295
61.5	0.123333	0.011547	19.195	1.435	1.63333	0.585947	1.3	0.1	27.7237	2.67309
61.6667	0.116667	0.0152753	19.21	1.45	1.63333	0.585947	1.3	0.1	27.7313	2.67307
61.8333	0.116667	0.0152753	19.2	1.45	1.63333	0.585947	1.3	0.1	27.7696	2.68266
62	0.116667	0.0152753	19.205	1.465	1.63333	0.585947	1.3	0.1	27.7675	2.6833
62.1667	0.11	0.01	19.21	1.46	1.63333	0.585947	1.3	0.1	27.7268	2.62649
62.3333	0.11	0.01	19.22	1.46	1.63333	0.585947	1.3	0.1	27.7717	2.61634
62.5	0.11	0.01	19.2	1.45	1.63333	0.585947	1.3	0.1	27.769	2.6761
62.6667	0.11	0.01	19.215	1.445	1.63333	0.585947	1.3	0.1	27.7855	2.73844
62.8333	0.106667	0.0152753	19.2	1.43	1.63333	0.585947	1.3	0.1	27.741	2.71741
63	0.106667	0.0152753	19.2	1.44	1.63333	0.585947	1.3	0.1	27.7646	2.72221
63.1667	0.106667	0.0152753	19.21	1.46	1.63333	0.585947	1.3	0.1	27.6589	2.71567
63.3333	0.106667	0.011547	19.22	1.45	1.63333	0.585947	1.3	0.1	27.7047	2.73829
63.5	0.106667	0.0152753	19.22	1.45	1.63333	0.585947	1.3	0.1	27.7661	2.6898
63.6667	0.103333	0.0152753	19.215	1.455	1.63333	0.585947	1.3	0.1	27.6857	2.72902
63.8333	0.103333	0.0152753	19.21	1.44	1.63333	0.585947	1.3	0.1	27.7077	2.73585
64	0.1	0.01	19.215	1.455	1.63333	0.585947	1.3	0.1	27.705	2.68622
64.1667	0.1	0.01	19.215	1.435	1.63333	0.585947	1.3	0.1	27.6956	2.73855
64.3333	0.1	0.01	19.2	1.44	1.63333	0.585947	1.3	0.1	27.6935	2.72027
64.5	0.1	0.01	19.195	1.435	1.63333	0.585947	1.3	0.1	27.7487	2.75713
64.6667	0.1	0.01	19.205	1.445	1.63333	0.585947	1.3	0.1	27.6992	2.72479
64.8333	0.1	0.01	19.185	1.435	1.63333	0.585947	1.3	0.1	27.6936	2.70353
65	0.1	0.01	19.195	1.435	1.63333	0.585947	1.3	0.1	27.7035	2.67621
65.1667	0.1	0.01	19.2	1.43	1.63333	0.585947	1.3	0.1	27.7073	2.74724
65.3333	0.103333	0.011547	19.195	1.425	1.63333	0.585947	1.3	0.1	27.6788	2.71073
65.5	0.1	0.01	19.175	1.395	1.63333	0.585947	1.3	0.1	27.7307	2.71961
65.6667	0.1	0.01	19.175	1.395	1.63333	0.585947	1.3	0.1	27.732	2.74483
65.8333	0.1	0.01	19.17	1.4	1.63333	0.585947	1.3	0.1	27.7289	2.72431
66	0.106667	0.0152753	19.185	1.415	1.63333	0.585947	1.3	0.1	27.7502	2.74336
66.1667	0.103333	0.011547	19.19	1.4	1.63333	0.585947	1.3	0.1	27.7579	2.7381
66.3333	0.106667	0.0152753	19.19	1.4	1.63333	0.585947	1.3	0.1	27.7371	2.73896
66.5	0.103333	0.011547	19.185	1.385	1.63333	0.585947	1.3	0.1	27.7674	2.74656
66.6667	0.1	0.01	19.2	1.38	1.63333	0.585947	1.3	0.1	27.7566	2.75917
66.8333	0.1	0.01	19.205	1.385	1.63333	0.585947	1.3	0.1	27.7508	2.67196
67	0.1	0.01	19.195	1.395	1.63333	0.585947	1.3	0.1	27.7828	2.67051
67.1667	0.1	0.01	19.225	1.425	1.63333	0.585947	1.3	0.1	27.825	2.69715
67.3333	0.1	0.01	19.185	1.405	1.63333	0.585947	1.3	0.1	27.799	2.66949
67.5	0.0966667	0.011547	19.185	1.395	1.63333	0.585947	1.3	0.1	27.813	2.71766
67.6667	0.0966667	0.0152753	19.185	1.405	1.63333	0.585947	1.3	0.1	27.8022	2.66767
67.8333	0.0933333	0.0152753	19.185	1.395	1.63333	0.585947	1.3	0.1	27.7796	2.71149
68	0.09	0.01	19.19	1.4	1.63333	0.585947	1.3	0.1	27.7808	2.71441
68.1667	0.09	0.01	19.19	1.4	1.63333	0.585947	1.3	0.1	27.7534	2.70079
68.3333	0.09	0.01	19.19	1.41	1.63333	0.585947	1.3	0.1	27.806	2.72448
68.5	0.0933333	0.011547	19.19	1.39	1.63333	0.585947	1.3	0.1	27.7995	2.72492
68.6667	0.0966667	0.0152753	19.2	1.4	1.63333	0.585947	1.3	0.1	27.7855	2.69808
68.8333	0.0966667	0.0152753	19.185	1.405	1.63333	0.585947	1.3	0.1	27.7659	2.67728
69	0.0933333	0.0152753	19.195	1.415	1.63333	0.585947	1.3	0.1	27.7725	2.70994
69.1667	0.0933333	0.0152753	19.2	1.42	1.63333	0.585947	1.3	0.1	27.7133	2.68554
69.3333	0.09	0.01	19.195	1.425	1.63333	0.585947	1.3	0.1	27.7409	2.69033
69.5	0.09	0.01	19.18	1.42	1.63333	0.585947	1.3	0.1	27.7778	2.71217
69.6667	0.09	0.01	19.2	1.42	1.63333	0.585947	1.3	0.1	27.773	2.70368
69.8333	0.09	0.01	19.18	1.43	1.63333	0.585947	1.3	0.1	27.7598	2.71169
70	0.09	0.01	19.18	1.44	1.63333	0.585947	1.3	0.1	27.781	2.69984
70.1667	0.09	0.01	19.17	1.43	1.63333	0.585947	1.3	0.1	27.8097	2.67749
70.3333	0.09	0.01	19.16	1.44	1.63333	0.585947	1.3	0.1	27.7901	2.69928
70.5	0.0866667	0.0152753	19.23	1.52	1.63333	0.585947	1.3	0.1	27.7532	2.71474
70.6667	0.0866667	0.0152753	19.19	1.5	1.63333	0.585947	1.3	0.1	27.8292	2.73001
70.8333	0.0866667	0.011547	19.19	1.49	1.63333	0.585947	1.3	0.1	27.8023	2.68612
71	0.0866667	0.0152753	19.17	1.49	1.63333	0.585947	1.3	0.1	27.8011	2.70071
71.1667	0.08	0.01	19.175	1.495	1.63333	0.585947	1.3	0.1	27.7883	2.71724
71.3333	0.0833333	0.0152753	19.16	1.49	1.63333	0.585947	1.3	0.1	27.7727	2.72305
71.5	0.08	0.01	19.175	1.495	1.63333	0.585947	1.3	0.1	27.7945	2.70644
71.6667	0.08	0.01	19.145	1.485	1.63333	0.585947	1.3	0.1	27.7522	2.72685
71.8333	0.0833333	0.0152753	19.165	1.505	1.63333	0.585947	1.3	0.1	27.8221	2.7293
72	0.09	0.01	19.18	1.49	1.63333	0.585947	1.3	0.1	27.7231	2.67892
72.1667	0.09	0.01	19.235	1.475	1.63333	0.585947	1.3	0.1	27.7043	2.65831
72.3333	0.09	0.01	19.255	1.475	1.63333	0.585947	1.3	0.1	27.7896	2.64425
72.5	0.09	0.01	19.285	1.465	1.63333	0.585947	1.3	0.1	27.771	2.62874
72.6667	0.09	0.01	19.3	1.46	1.63333	0.585947	1.3	0.1	27.7642	2.64917
72.8333	0.09	0.01	19.325	1.455	1.63333	0.585947	1.3	0.1	27.7609	2.63591
73	0.0933333	0.0057735	19.33	1.45	1.63333	0.585947	1.3	0.1	27.731	2.6616
73.1667	0.09	0.01	19.355	1.455	1.63333	0.585947	1.3	0.1	27.7002	2.59477
73.3333	0.09	0.01	19.36	1.44	1.63333	0.585947	1.3	0.1	27.6827	2.5757
73.5	0.0933333	0.0057735	19.37	1.42	1.63333	0.585947	1.3	0.1	27.6526	2.58799
73.6667	0.0933333	0.0057735	19.815	1.855	1.63333	0.585947	1.3	0.1	27.6058	2.54502
73.8333	0.0966667	0.011547	19.87	1.9	1.63333	0.585947	1.3	0.1	27.5575	2.47667
74	0.0933333	0.011547	19.94	1.95	1.63333	0.585947	1.3	0.1	27.6142	2.51832
74.1667	0.0933333	0.0057735	19.935	1.935	1.63333	0.585947	1.3	0.1	27.6446	2.52172
74.3333	0.0933333	0.0057735	19.95	1.93	1.63333	0.585947	1.3	0.1	27.6098	2.50978
74.5	0.0966667	0.011547	19.955	1.935	1.63333	0.585947	1.3	0.1	27.6354	2.54365
74.6667	0.0933333	0.0057735	19.98	1.96	1.63333	0.585947	1.3	0.1	27.6858	2.55911
74.8333	0.0933333	0.0057735	20.005	1.995	1.63333	0.585947	1.3	0.1	27.722	2.54441
75	0.0966667	0.011547	20.08	2.06	1.63333	0.585947	1.3	0.1	27.775	2.56938
75.1667	0.0933333	0.0057735	20.15	2.13	1.63333	0.585947	1.3	0.1	27.7886	2.63181
75.3333	0.0966667	0.011547	20.175	2.165	1.63333	0.585947	1.3	0.1	27.7984	2.62001
75.5	0.09	0.01	20.23	2.21	1.63333	0.585947	1.3	0.1	27.804	2.61668
75.6667	0.0966667	0.011547	20.245	2.235	1.63333	0.585947	1.3	0.1	27.7937	2.63097
75.8333	0.0933333	0.0057735	20.23	2.21	1.63333	0.585947	1.3	0.1	27.8038	2.5865
76	0.0966667	0.011547	20.195	2.215	1.63333	0.585947	1.3	0.1	27.8172	2.61973
76.1667	0.0933333	0.0057735	20.205	2.185	1.63333	0.585947	1.3	0.1	27.8014	2.58523
76.3333	0.0933333	0.0057735	20.185	2.195	1.63333	0.585947	1.3	0.1	27.765	2.59785
76.5	0.0966667	0.011547	20.175	2.175	1.63333	0.585947	1.3	0.1	27.7646	2.61904
76.6667	0.0966667	0.011547	20.18	2.2	1.63333	0.585947	1.3	0.1	27.7972	2.63364
76.8333	0.09	0.01	20.18	2.18	1.63333	0.585947	1.3	0.1	27.8139	2.64144
77	0.0933333	0.0152753	20.185	2.195	1.63333	0.585947	1.3	0.1	27.8022	2.61381
77.1667	0.09	0.01	20.185	2.185	1.63333	0.585947	1.3	0.1	27.7911	2.60624
77.3333	0.0966667	0.011547	20.18	2.18	1.63333	0.585947	1.3	0.1	27.8129	2.65541
77.5	0.0866667	0.011547	20.18	2.18	1.63333	0.585947	1.3	0.1	27.764	2.59841
77.6667	0.0933333	0.0057735	20.175	2.205	1.63333	0.585947	1.3	0.1	27.771	2.6214
77.8333	0.0933333	0.0057735	20.165	2.165	1.63333	0.585947	1.3	0.1	27.7787	2.57083
78	0.0933333	0.0057735	20.14	2.17	1.63333	0.585947	1.3	0.1	27.799	2.56615
78.1667	0.09	0.01	20.155	2.175	1.63333	0.585947	1.3	0.1	27.761	2.59242
78.3333	0.0933333	0.0057735	20.17	2.17	1.63333	0.585947	1.3	0.1	27.7815	2.56825
78.5	0.0866667	0.011547	20.16	2.19	1.63333	0.585947	1.3	0.1	27.8104	2.59343
78.6667	0.0866667	0.011547	20.14	2.19	1.63333	0.585947	1.3	0.1	27.7613	2.57378
78.8333	0.0866667	0.011547	20.12	2.15	1.63333	0.585947	1.3	0.1	27.7709	2.57614
79	0.0866667	0.011547	20.15	2.18	1.63333	0.585947	1.3	0.1	27.787	2.56163
79.1667	0.0866667	0.011547	20.15	2.17	1.63333	0.585947	1.3	0.1	27.7548	2.55779
79.3333	0.09	0.01	20.155	2.185	1.63333	0.585947	1.3	0.1	27.7549	2.59344
79.5	0.09	0.01	20.13	2.19	1.63333	0.585947	1.3	0.1	27.787	2.58029
79.6667	0.0866667	0.011547	20.125	2.185	1.63333	0.585947	1.3	0.1	27.7842	2.57821
79.8333	0.09	0.01	20.16	2.18	1.63333	0.585947	1.3	0.1	27.8027	2.55062
80	0.09	0.01	20.18	2.22	1.63333	0.585947	1.3	0.1	27.7899	2.57371
80.1667	0.09	0.01	20.145	2.185	1.63333	0.585947	1.3	0.1	27.8109	2.6393
80.3333	0.09	0.01	20.095	2.155	1.63333	0.585947	1.3	0.1	27.8104	2.60919
80.5	0.0866667	0.011547	20.115	2.165	1.63333	0.585947	1.3	0.1	27.835	2.59327
80.6667	0.0866667	0.011547	20.13	2.2	1.63333	0.585947	1.3	0.1	27.8458	2.60689
80.8333	0.0866667	0.011547	20.16	2.21	1.63333	0.585947	1.3	0.1	27.8074	2.57483
81	0.0833333	0.0057735	20.205	2.235	1.63333	0.585947	1.3	0.1	27.8131	2.58152
81.1667	0.09	0.01	20.19	2.26	1.63333	0.585947	1.3	0.1	27.8168	2.59294
81.3333	0.0866667	0.011547	20.2	2.26	1.63333	0.585947	1.3	0.1	27.8253	2.58248
81.5	0.0866667	0.0057735	20.18	2.24	1.63333	0.585947	1.3	0.1	27.8237	2.60956
81.6667	0.09	0.01	20.23	2.3	1.63333	0.585947	1.3	0.1	27.8	2.5822
81.8333	0.09	0.01	20.2	2.29	1.63333	0.585947	1.3	0.1	27.8194	2.60568
82	0.09	0.01	20.15	2.2	1.63333	0.585947	1.3	0.1	27.7803	2.5907
82.1667	0.0866667	0.011547	20.14	2.21	1.63333	0.585947	1.3	0.1	27.7679	2.53163
82.3333	0.09	0.01	20.13	2.21	1.63333	0.585947	1.3	0.1	27.7932	2.54021
82.5	0.0866667	0.011547	20.115	2.195	1.63333	0.585947	1.3	0.1	27.801	2.55651
82.6667	0.0866667	0.011547	20.135	2.205	1.63333	0.585947	1.3	0.1	27.7977	2.55734
82.8333	0.0866667	0.011547	20.15	2.21	1.66667	0.568624	1.3	0.1	27.8238	2.55551
83	0.09	0.01	20.135	2.195	1.66667	0.568624	1.3	0.1	27.8319	2.54927
83.1667	0.0866667	0.011547	20.12	2.21	1.66667	0.568624	1.3	0.1	27.7766	2.55361
83.3333	0.0933333	0.0152753	20.125	2.205	1.66667	0.568624	1.3	0.1	27.7849	2.537
83.5	0.0866667	0.011547	20.095	2.185	1.66667	0.568624	1.3	0.1	27.7918	2.54046
83.6667	0.09	0.01	20.115	2.185	1.66667	0.568624	1.3	0.1	27.7623	2.5326
83.8333	0.0833333	0.0057735	20.07	2.16	1.66667	0.568624	1.3	0.1	27.7389	2.5079
84	0.0866667	0.011547	19.985	2.135	1.66667	0.568624	1.3	0.1	27.698	2.47135
84.1667	0.08	0.01	19.97	2.12	1.66667	0.568624	1.3	0.1	27.7919	2.53517
84.3333	0.08	0.01	19.92	2.14	1.66667	0.568624	1.3	0.1	27.7574	2.57334
84.5	0.08	0.01	19.915	2.155	1.66667	0.568624	1.3	0.1	27.7418	2.54047
84.6667	0.08	0.01	19.9	2.17	1.66667	0.568624	1.3	0.1	27.7055	2.53537
84.8333	0.08	0.01	19.875	2.175	1.66667	0.568624	1.3	0.1	27.7065	2.55151
85	0.08	0.01	19.86	2.19	1.66667	0.568624	1.3	0.1	27.7422	2.5738
85.1667	0.08	0.01	19.87	2.22	1.66667	0.568624	1.3	0.1	27.7211	2.56688
85.3333	0.0766667	0.011547	19.85	2.22	1.66667	0.568624	1.3	0.1	27.7978	2.61135
85.5	0.0766667	0.011547	19.84	2.22	1.66667	0.568624	1.3	0.1	27.7866	2.62142
85.6667	0.0766667	0.011547	19.835	2.235	1.66667	0.568624	1.3	0.1	27.7508	2.56414
85.8333	0.08	0.01	19.825	2.245	1.66667	0.568624	1.3	0.1	27.8064	2.54223
86	0.0733333	0.0152753	19.825	2.265	1.66667	0.568624	1.3	0.1	27.8079	2.51787
86.1667	0.0733333	0.0152753	19.825	2.265	1.66667	0.568624	1.3	0.1	27.8195	2.57032
86.3333	0.0766667	0.011547	19.8	2.26	1.66667	0.568624	1.3	0.1	27.7947	2.52824
86.5	0.0733333	0.0152753	19.795	2.255	1.66667	0.568624	1.3	0.1	27.803	2.55024
86.6667	0.0766667	0.011547	19.795	2.265	1.66667	0.568624	1.3	0.1	27.8157	2.55164
86.8333	0.0766667	0.011547	19.865	2.335	1.66667	0.568624	1.3	0.1	27.7832	2.53178
87	0.0733333	0.0152753	19.875	2.335	1.66667	0.568624	1.3	0.1	27.7948	2.52674
87.1667	0.0733333	0.0152753	19.885	2.345	1.66667	0.568624	1.3	0.1	27.7723	2.53719
87.3333	0.0733333	0.0152753	19.77	2.43	1.66667	0.568624	1.3	0.1	27.7351	2.50471
87.5	0.0733333	0.0152753	19.775	2.415	1.66667	0.568624	1.3	0.1	27.8235	2.58655
87.6667	0.0733333	0.0152753	19.78	2.42	1.66667	0.568624	1.3	0.1	27.8468	2.6011
87.8333	0.0733333	0.0152753	19.79	2.41	1.66667	0.568624	1.3	0.1	27.8676	2.63975
88	0.0733333	0.0152753	19.785	2.405	1.66667	0.568624	1.3	0.1	27.8754	2.59493
88.1667	0.0733333	0.0152753	19.795	2.405	1.66667	0.568624	1.3	0.1	27.8869	2.60005
88.3333	0.0733333	0.0152753	19.745	2.335	1.66667	0.568624	1.3	0.1	27.9394	2.65225
88.5	0.0733333	0.0152753	19.65	2.23	1.66667	0.568624	1.3	0.1	27.9439	2.65711
88.6667	0.0733333	0.0152753	19.615	2.195	1.66667	0.568624	1.3	0.1	27.9328	2.6551
88.8333	0.0733333	0.0152753	19.62	2.18	1.66667	0.568624	1.3	0.1	27.9613	2.66188
89	0.0733333	0.0152753	19.615	2.175	1.66667	0.568624	1.3	0.1	27.941	2.6717
89.1667	0.0733333	0.0152753	19.61	2.16	1.66667	0.568624	1.3	0.1	27.9786	2.66468
89.3333	0.0733333	0.0152753	19.65	2.2	1.66667	0.568624	1.3	0.1	27.9284	2.63432
89.5	0.0733333	0.0152753	19.685	2.215	1.66667	0.568624	1.3	0.1	27.9653	2.63889
89.6667	0.0733333	0.0152753	19.715	2.235	1.66667	0.568624	1.3	0.1	27.9849	2.64641
89.8333	0.07	0.01	19.755	2.275	1.66667	0.568624	1.3	0.1	27.9475	2.63986
90	0.0733333	0.0152753	19.815	2.345	1.66667	0.568624	1.3	0.1	27.9766	2.6661
90.1667	0.07	0.01	19.855	2.365	1.66667	0.568624	1.3	0.1	27.9434	2.64381
90.3333	0.0733333	0.0152753	19.885	2.385	1.66667	0.568624	1.3	0.1	27.9486	2.64811
90.5	0.0733333	0.0152753	19.875	2.385	1.66667	0.568624	1.3	0.1	27.9117	2.63567
									24.8792
